# Supplementary material for: Host-pathogen interactome mapping for HTLV-1 and -2 retroviruses
Source: Retrovirology. 2012 Mar 29;9:26. doi: 10.1186/1742-4690-9-26 (PMC3351729; doi:10.1186/1742-4690-9-26)
Supplement: Additional file 2 — PPIs experimental results in MIMiX standard specifications. [file 1742-4690-9-26-S2.TXT]

100b	100	MI:0475	genbank	4932	BC036755.2	LNX2	9606	MI:0496	bait	MI:0499	unspecified role	MI:0397	two hybrid array	MI:0396	predetermined participant
100p	100	MI:0475	genbank	4932	NP_057864	HTLV1_tax	11908	MI:0498	prey	MI:0499	unspecified role	MI:0397	two hybrid array	MI:0396	predetermined participant
101b	101	MI:0475	genbank	4932	BC015214.1	WDFY3	9606	MI:0496	bait	MI:0499	unspecified role	MI:0398	two hybrid pooling approach	MI:0078	nucleotide sequence identification
101p	101	MI:0475	genbank	4932	NP_057864	HTLV1_tax	11908	MI:0498	prey	MI:0499	unspecified role	MI:0398	two hybrid pooling approach	MI:0078	nucleotide sequence identification
102b	102	MI:0475	genbank	4932	BC015214.1	WDFY3	9606	MI:0496	bait	MI:0499	unspecified role	MI:0397	two hybrid array	MI:0396	predetermined participant
102p	102	MI:0475	genbank	4932	NP_057864	HTLV1_tax	11908	MI:0498	prey	MI:0499	unspecified role	MI:0397	two hybrid array	MI:0396	predetermined participant
103b	103	MI:0475	genbank	4932	NP_057864	HTLV1_tax	11908	MI:0496	bait	MI:0499	unspecified role	MI:0231	mammalian protein protein interaction trap	MI:0396	predetermined participant
103p	103	MI:0475	genbank	4932	BC015214.1	WDFY3	9606	MI:0498	prey	MI:0499	unspecified role	MI:0231	mammalian protein protein interaction trap	MI:0396	predetermined participant
104b	104	MI:0475	genbank	4932	BC003024.1	RIBC2	9606	MI:0496	bait	MI:0499	unspecified role	MI:0398	two hybrid pooling approach	MI:0078	nucleotide sequence identification
104p	104	MI:0475	genbank	4932	NP_057864	HTLV1_tax	11908	MI:0498	prey	MI:0499	unspecified role	MI:0398	two hybrid pooling approach	MI:0078	nucleotide sequence identification
105b	105	MI:0475	genbank	4932	BC003024.1	RIBC2	9606	MI:0496	bait	MI:0499	unspecified role	MI:0397	two hybrid array	MI:0396	predetermined participant
105p	105	MI:0475	genbank	4932	NP_057864	HTLV1_tax	11908	MI:0498	prey	MI:0499	unspecified role	MI:0397	two hybrid array	MI:0396	predetermined participant
106b	106	MI:0475	genbank	4932	NP_057864	HTLV1_tax	11908	MI:0496	bait	MI:0499	unspecified role	MI:0231	mammalian protein protein interaction trap	MI:0396	predetermined participant
106p	106	MI:0475	genbank	4932	BC003024.1	RIBC2	9606	MI:0498	prey	MI:0499	unspecified role	MI:0231	mammalian protein protein interaction trap	MI:0396	predetermined participant
107b	107	MI:0475	genbank	4932	BC026306.1	POLM	9606	MI:0496	bait	MI:0499	unspecified role	MI:0398	two hybrid pooling approach	MI:0078	nucleotide sequence identification
107p	107	MI:0475	genbank	4932	NP_057864	HTLV1_tax	11908	MI:0498	prey	MI:0499	unspecified role	MI:0398	two hybrid pooling approach	MI:0078	nucleotide sequence identification
108b	108	MI:0475	genbank	4932	BC026306.1	POLM	9606	MI:0496	bait	MI:0499	unspecified role	MI:0397	two hybrid array	MI:0396	predetermined participant
108p	108	MI:0475	genbank	4932	NP_057864	HTLV1_tax	11908	MI:0498	prey	MI:0499	unspecified role	MI:0397	two hybrid array	MI:0396	predetermined participant
109b	109	MI:0475	genbank	4932	NP_057864	HTLV1_tax	11908	MI:0496	bait	MI:0499	unspecified role	MI:0231	mammalian protein protein interaction trap	MI:0396	predetermined participant
109p	109	MI:0475	genbank	4932	BC026306.1	POLM	9606	MI:0498	prey	MI:0499	unspecified role	MI:0231	mammalian protein protein interaction trap	MI:0396	predetermined participant
10b	10	MI:0475	genbank	4932	BC032640.2	MYST2	9606	MI:0496	bait	MI:0499	unspecified role	MI:0397	two hybrid array	MI:0396	predetermined participant
10p	10	MI:0481	refseq	4932	ABB89742	HTLV1_hbz	11908	MI:0498	prey	MI:0499	unspecified role	MI:0397	two hybrid array	MI:0396	predetermined participant
110b	110	MI:0475	genbank	4932	BC057760.1	LOC283385	9606	MI:0496	bait	MI:0499	unspecified role	MI:0398	two hybrid pooling approach	MI:0078	nucleotide sequence identification
110p	110	MI:0475	genbank	4932	NP_057864	HTLV1_tax	11908	MI:0498	prey	MI:0499	unspecified role	MI:0398	two hybrid pooling approach	MI:0078	nucleotide sequence identification
111b	111	MI:0475	genbank	4932	BC057760.1	LOC283385	9606	MI:0496	bait	MI:0499	unspecified role	MI:0397	two hybrid array	MI:0396	predetermined participant
111p	111	MI:0475	genbank	4932	NP_057864	HTLV1_tax	11908	MI:0498	prey	MI:0499	unspecified role	MI:0397	two hybrid array	MI:0396	predetermined participant
112b	112	MI:0475	genbank	4932	BC015565.1	HOXB9	9606	MI:0496	bait	MI:0499	unspecified role	MI:0398	two hybrid pooling approach	MI:0078	nucleotide sequence identification
112p	112	MI:0475	genbank	4932	NP_057864	HTLV1_tax	11908	MI:0498	prey	MI:0499	unspecified role	MI:0398	two hybrid pooling approach	MI:0078	nucleotide sequence identification
113b	113	MI:0475	genbank	4932	BC015565.1	HOXB9	9606	MI:0496	bait	MI:0499	unspecified role	MI:0397	two hybrid array	MI:0396	predetermined participant
113p	113	MI:0475	genbank	4932	NP_057864	HTLV1_tax	11908	MI:0498	prey	MI:0499	unspecified role	MI:0397	two hybrid array	MI:0396	predetermined participant
114b	114	MI:0475	genbank	4932	BC042174.1	KRT4	9606	MI:0496	bait	MI:0499	unspecified role	MI:0398	two hybrid pooling approach	MI:0078	nucleotide sequence identification
114p	114	MI:0475	genbank	4932	NP_057864	HTLV1_tax	11908	MI:0498	prey	MI:0499	unspecified role	MI:0398	two hybrid pooling approach	MI:0078	nucleotide sequence identification
115b	115	MI:0475	genbank	4932	BC042174.1	KRT4	9606	MI:0496	bait	MI:0499	unspecified role	MI:0397	two hybrid array	MI:0396	predetermined participant
115p	115	MI:0475	genbank	4932	NP_057864	HTLV1_tax	11908	MI:0498	prey	MI:0499	unspecified role	MI:0397	two hybrid array	MI:0396	predetermined participant
116b	116	MI:0475	genbank	4932	NP_057864	HTLV1_tax	11908	MI:0496	bait	MI:0499	unspecified role	MI:0231	mammalian protein protein interaction trap	MI:0396	predetermined participant
116p	116	MI:0475	genbank	4932	BC042174.1	KRT4	9606	MI:0498	prey	MI:0499	unspecified role	MI:0231	mammalian protein protein interaction trap	MI:0396	predetermined participant
117b	117	MI:0475	genbank	4932	BC008807.2	KRT6A	9606	MI:0496	bait	MI:0499	unspecified role	MI:0398	two hybrid pooling approach	MI:0078	nucleotide sequence identification
117p	117	MI:0475	genbank	4932	NP_057864	HTLV1_tax	11908	MI:0498	prey	MI:0499	unspecified role	MI:0398	two hybrid pooling approach	MI:0078	nucleotide sequence identification
118b	118	MI:0475	genbank	4932	BC008807.2	KRT6A	9606	MI:0496	bait	MI:0499	unspecified role	MI:0397	two hybrid array	MI:0396	predetermined participant
118p	118	MI:0475	genbank	4932	NP_057864	HTLV1_tax	11908	MI:0498	prey	MI:0499	unspecified role	MI:0397	two hybrid array	MI:0396	predetermined participant
119b	119	MI:0475	genbank	4932	BC075839.1	KRT8	9606	MI:0496	bait	MI:0499	unspecified role	MI:0398	two hybrid pooling approach	MI:0078	nucleotide sequence identification
119p	119	MI:0475	genbank	4932	NP_057864	HTLV1_tax	11908	MI:0498	prey	MI:0499	unspecified role	MI:0398	two hybrid pooling approach	MI:0078	nucleotide sequence identification
11b	11	MI:0481	refseq	4932	ABB89742	HTLV1_hbz	11908	MI:0496	bait	MI:0499	unspecified role	MI:0398	two hybrid pooling approach	MI:0078	nucleotide sequence identification
11p	11	MI:0475	genbank	4932	BC011359.2	FTH1	9606	MI:0498	prey	MI:0499	unspecified role	MI:0398	two hybrid pooling approach	MI:0078	nucleotide sequence identification
120b	120	MI:0475	genbank	4932	BC075839.1	KRT8	9606	MI:0496	bait	MI:0499	unspecified role	MI:0397	two hybrid array	MI:0396	predetermined participant
120p	120	MI:0475	genbank	4932	NP_057864	HTLV1_tax	11908	MI:0498	prey	MI:0499	unspecified role	MI:0397	two hybrid array	MI:0396	predetermined participant
121b	121	MI:0475	genbank	4932	NP_057864	HTLV1_tax	11908	MI:0496	bait	MI:0499	unspecified role	MI:0231	mammalian protein protein interaction trap	MI:0396	predetermined participant
121p	121	MI:0475	genbank	4932	BC075839.1	KRT8	9606	MI:0498	prey	MI:0499	unspecified role	MI:0231	mammalian protein protein interaction trap	MI:0396	predetermined participant
122b	122	MI:0475	genbank	4932	NP_057864	HTLV1_tax	11908	MI:0496	bait	MI:0499	unspecified role	MI:0398	two hybrid pooling approach	MI:0078	nucleotide sequence identification
122p	122	MI:0475	genbank	4932	BC002641.2	KRT15	9606	MI:0498	prey	MI:0499	unspecified role	MI:0398	two hybrid pooling approach	MI:0078	nucleotide sequence identification
123b	123	MI:0475	genbank	4932	NP_057864	HTLV1_tax	11908	MI:0496	bait	MI:0499	unspecified role	MI:0397	two hybrid array	MI:0396	predetermined participant
123p	123	MI:0475	genbank	4932	BC002641.2	KRT15	9606	MI:0498	prey	MI:0499	unspecified role	MI:0397	two hybrid array	MI:0396	predetermined participant
124b	124	MI:0475	genbank	4932	NP_057864	HTLV1_tax	11908	MI:0496	bait	MI:0499	unspecified role	MI:0231	mammalian protein protein interaction trap	MI:0396	predetermined participant
124p	124	MI:0475	genbank	4932	BC002641.2	KRT15	9606	MI:0498	prey	MI:0499	unspecified role	MI:0231	mammalian protein protein interaction trap	MI:0396	predetermined participant
125b	125	MI:0475	genbank	4932	NP_057864	HTLV1_tax	11908	MI:0496	bait	MI:0499	unspecified role	MI:0398	two hybrid pooling approach	MI:0078	nucleotide sequence identification
125p	125	MI:0475	genbank	4932	BC057825.1	LOC388818	9606	MI:0498	prey	MI:0499	unspecified role	MI:0398	two hybrid pooling approach	MI:0078	nucleotide sequence identification
126b	126	MI:0475	genbank	4932	NP_057864	HTLV1_tax	11908	MI:0496	bait	MI:0499	unspecified role	MI:0397	two hybrid array	MI:0396	predetermined participant
126p	126	MI:0475	genbank	4932	BC057825.1	LOC388818	9606	MI:0498	prey	MI:0499	unspecified role	MI:0397	two hybrid array	MI:0396	predetermined participant
127b	127	MI:0475	genbank	4932	NP_057864	HTLV1_tax	11908	MI:0496	bait	MI:0499	unspecified role	MI:0398	two hybrid pooling approach	MI:0078	nucleotide sequence identification
127p	127	MI:0475	genbank	4932	BC066952.1	NEFL	9606	MI:0498	prey	MI:0499	unspecified role	MI:0398	two hybrid pooling approach	MI:0078	nucleotide sequence identification
128b	128	MI:0475	genbank	4932	NP_057864	HTLV1_tax	11908	MI:0496	bait	MI:0499	unspecified role	MI:0397	two hybrid array	MI:0396	predetermined participant
128p	128	MI:0475	genbank	4932	BC066952.1	NEFL	9606	MI:0498	prey	MI:0499	unspecified role	MI:0397	two hybrid array	MI:0396	predetermined participant
129b	129	MI:0475	genbank	4932	BC066952.1	NEFL	9606	MI:0496	bait	MI:0499	unspecified role	MI:0398	two hybrid pooling approach	MI:0078	nucleotide sequence identification
129p	129	MI:0475	genbank	4932	NP_057864	HTLV1_tax	11908	MI:0498	prey	MI:0499	unspecified role	MI:0398	two hybrid pooling approach	MI:0078	nucleotide sequence identification
12b	12	MI:0481	refseq	4932	ABB89742	HTLV1_hbz	11908	MI:0496	bait	MI:0499	unspecified role	MI:0397	two hybrid array	MI:0396	predetermined participant
12p	12	MI:0475	genbank	4932	BC011359.2	FTH1	9606	MI:0498	prey	MI:0499	unspecified role	MI:0397	two hybrid array	MI:0396	predetermined participant
130b	130	MI:0475	genbank	4932	BC066952.1	NEFL	9606	MI:0496	bait	MI:0499	unspecified role	MI:0397	two hybrid array	MI:0396	predetermined participant
130p	130	MI:0475	genbank	4932	NP_057864	HTLV1_tax	11908	MI:0498	prey	MI:0499	unspecified role	MI:0397	two hybrid array	MI:0396	predetermined participant
131b	131	MI:0475	genbank	4932	BC069465.1	NOS3	9606	MI:0496	bait	MI:0499	unspecified role	MI:0398	two hybrid pooling approach	MI:0078	nucleotide sequence identification
131p	131	MI:0475	genbank	4932	NP_057864	HTLV1_tax	11908	MI:0498	prey	MI:0499	unspecified role	MI:0398	two hybrid pooling approach	MI:0078	nucleotide sequence identification
132b	132	MI:0475	genbank	4932	BC069465.1	NOS3	9606	MI:0496	bait	MI:0499	unspecified role	MI:0397	two hybrid array	MI:0396	predetermined participant
132p	132	MI:0475	genbank	4932	NP_057864	HTLV1_tax	11908	MI:0498	prey	MI:0499	unspecified role	MI:0397	two hybrid array	MI:0396	predetermined participant
133b	133	MI:0475	genbank	4932	NP_057864	HTLV1_tax	11908	MI:0496	bait	MI:0499	unspecified role	MI:0231	mammalian protein protein interaction trap	MI:0396	predetermined participant
133p	133	MI:0475	genbank	4932	BC069465.1	NOS3	9606	MI:0498	prey	MI:0499	unspecified role	MI:0231	mammalian protein protein interaction trap	MI:0396	predetermined participant
134b	134	MI:0475	genbank	4932	BC014533.1	MYEF2	9606	MI:0496	bait	MI:0499	unspecified role	MI:0398	two hybrid pooling approach	MI:0078	nucleotide sequence identification
134p	134	MI:0475	genbank	4932	NP_057864	HTLV1_tax	11908	MI:0498	prey	MI:0499	unspecified role	MI:0398	two hybrid pooling approach	MI:0078	nucleotide sequence identification
135b	135	MI:0475	genbank	4932	BC014533.1	MYEF2	9606	MI:0496	bait	MI:0499	unspecified role	MI:0397	two hybrid array	MI:0396	predetermined participant
135p	135	MI:0475	genbank	4932	NP_057864	HTLV1_tax	11908	MI:0498	prey	MI:0499	unspecified role	MI:0397	two hybrid array	MI:0396	predetermined participant
136b	136	MI:0475	genbank	4932	BC006485.1	VPS28	9606	MI:0496	bait	MI:0499	unspecified role	MI:0398	two hybrid pooling approach	MI:0078	nucleotide sequence identification
136p	136	MI:0475	genbank	4932	NP_057864	HTLV1_tax	11908	MI:0498	prey	MI:0499	unspecified role	MI:0398	two hybrid pooling approach	MI:0078	nucleotide sequence identification
137b	137	MI:0475	genbank	4932	BC006485.1	VPS28	9606	MI:0496	bait	MI:0499	unspecified role	MI:0397	two hybrid array	MI:0396	predetermined participant
137p	137	MI:0475	genbank	4932	NP_057864	HTLV1_tax	11908	MI:0498	prey	MI:0499	unspecified role	MI:0397	two hybrid array	MI:0396	predetermined participant
138b	138	MI:0475	genbank	4932	NP_057864	HTLV1_tax	11908	MI:0496	bait	MI:0499	unspecified role	MI:0398	two hybrid pooling approach	MI:0078	nucleotide sequence identification
138p	138	MI:0475	genbank	4932	BC006294.1	DHRS10	9606	MI:0498	prey	MI:0499	unspecified role	MI:0398	two hybrid pooling approach	MI:0078	nucleotide sequence identification
139b	139	MI:0475	genbank	4932	NP_057864	HTLV1_tax	11908	MI:0496	bait	MI:0499	unspecified role	MI:0397	two hybrid array	MI:0396	predetermined participant
139p	139	MI:0475	genbank	4932	BC006294.1	DHRS10	9606	MI:0498	prey	MI:0499	unspecified role	MI:0397	two hybrid array	MI:0396	predetermined participant
13b	13	MI:0481	refseq	4932	ABB89742	HTLV1_hbz	11908	MI:0496	bait	MI:0499	unspecified role	MI:0231	mammalian protein protein interaction trap	MI:0396	predetermined participant
13p	13	MI:0475	genbank	4932	BC011359.2	FTH1	9606	MI:0498	prey	MI:0499	unspecified role	MI:0231	mammalian protein protein interaction trap	MI:0396	predetermined participant
140b	140	MI:0475	genbank	4932	BC000244.1	SPG21	9606	MI:0496	bait	MI:0499	unspecified role	MI:0398	two hybrid pooling approach	MI:0078	nucleotide sequence identification
140p	140	MI:0475	genbank	4932	NP_057864	HTLV1_tax	11908	MI:0498	prey	MI:0499	unspecified role	MI:0398	two hybrid pooling approach	MI:0078	nucleotide sequence identification
141b	141	MI:0475	genbank	4932	BC000244.1	SPG21	9606	MI:0496	bait	MI:0499	unspecified role	MI:0397	two hybrid array	MI:0396	predetermined participant
141p	141	MI:0475	genbank	4932	NP_057864	HTLV1_tax	11908	MI:0498	prey	MI:0499	unspecified role	MI:0397	two hybrid array	MI:0396	predetermined participant
142b	142	MI:0475	genbank	4932	BC012505.1	POP5	9606	MI:0496	bait	MI:0499	unspecified role	MI:0398	two hybrid pooling approach	MI:0078	nucleotide sequence identification
142p	142	MI:0475	genbank	4932	NP_057864	HTLV1_tax	11908	MI:0498	prey	MI:0499	unspecified role	MI:0398	two hybrid pooling approach	MI:0078	nucleotide sequence identification
143b	143	MI:0475	genbank	4932	BC012505.1	POP5	9606	MI:0496	bait	MI:0499	unspecified role	MI:0397	two hybrid array	MI:0396	predetermined participant
143p	143	MI:0475	genbank	4932	NP_057864	HTLV1_tax	11908	MI:0498	prey	MI:0499	unspecified role	MI:0397	two hybrid array	MI:0396	predetermined participant
144b	144	MI:0475	genbank	4932	NP_057864	HTLV1_tax	11908	MI:0496	bait	MI:0499	unspecified role	MI:0231	mammalian protein protein interaction trap	MI:0396	predetermined participant
144p	144	MI:0475	genbank	4932	BC012505.1	POP5	9606	MI:0498	prey	MI:0499	unspecified role	MI:0231	mammalian protein protein interaction trap	MI:0396	predetermined participant
145b	145	MI:0475	genbank	4932	BC001219.1	ZNF581	9606	MI:0496	bait	MI:0499	unspecified role	MI:0398	two hybrid pooling approach	MI:0078	nucleotide sequence identification
145p	145	MI:0475	genbank	4932	NP_057864	HTLV1_tax	11908	MI:0498	prey	MI:0499	unspecified role	MI:0398	two hybrid pooling approach	MI:0078	nucleotide sequence identification
146b	146	MI:0475	genbank	4932	BC001219.1	ZNF581	9606	MI:0496	bait	MI:0499	unspecified role	MI:0397	two hybrid array	MI:0396	predetermined participant
146p	146	MI:0475	genbank	4932	NP_057864	HTLV1_tax	11908	MI:0498	prey	MI:0499	unspecified role	MI:0397	two hybrid array	MI:0396	predetermined participant
147b	147	MI:0475	genbank	4932	BC014839.1	CHCHD3	9606	MI:0496	bait	MI:0499	unspecified role	MI:0398	two hybrid pooling approach	MI:0078	nucleotide sequence identification
147p	147	MI:0475	genbank	4932	NP_057864	HTLV1_tax	11908	MI:0498	prey	MI:0499	unspecified role	MI:0398	two hybrid pooling approach	MI:0078	nucleotide sequence identification
148b	148	MI:0475	genbank	4932	BC014839.1	CHCHD3	9606	MI:0496	bait	MI:0499	unspecified role	MI:0397	two hybrid array	MI:0396	predetermined participant
148p	148	MI:0475	genbank	4932	NP_057864	HTLV1_tax	11908	MI:0498	prey	MI:0499	unspecified role	MI:0397	two hybrid array	MI:0396	predetermined participant
149b	149	MI:0475	genbank	4932	BC015356.1	PSMA1	9606	MI:0496	bait	MI:0499	unspecified role	MI:0398	two hybrid pooling approach	MI:0078	nucleotide sequence identification
149p	149	MI:0475	genbank	4932	NP_057864	HTLV1_tax	11908	MI:0498	prey	MI:0499	unspecified role	MI:0398	two hybrid pooling approach	MI:0078	nucleotide sequence identification
14b	14	MI:0481	refseq	4932	ABB89742	HTLV1_hbz	11908	MI:0496	bait	MI:0499	unspecified role	MI:0398	two hybrid pooling approach	MI:0078	nucleotide sequence identification
14p	14	MI:0475	genbank	4932	BC005124.2	HOXD3	9606	MI:0498	prey	MI:0499	unspecified role	MI:0398	two hybrid pooling approach	MI:0078	nucleotide sequence identification
150b	150	MI:0475	genbank	4932	BC015356.1	PSMA1	9606	MI:0496	bait	MI:0499	unspecified role	MI:0397	two hybrid array	MI:0396	predetermined participant
150p	150	MI:0475	genbank	4932	NP_057864	HTLV1_tax	11908	MI:0498	prey	MI:0499	unspecified role	MI:0397	two hybrid array	MI:0396	predetermined participant
151b	151	MI:0475	genbank	4932	BC014300.1	CTNNBIP1	9606	MI:0496	bait	MI:0499	unspecified role	MI:0398	two hybrid pooling approach	MI:0078	nucleotide sequence identification
151p	151	MI:0475	genbank	4932	NP_057864	HTLV1_tax	11908	MI:0498	prey	MI:0499	unspecified role	MI:0398	two hybrid pooling approach	MI:0078	nucleotide sequence identification
152b	152	MI:0475	genbank	4932	BC014300.1	CTNNBIP1	9606	MI:0496	bait	MI:0499	unspecified role	MI:0397	two hybrid array	MI:0396	predetermined participant
152p	152	MI:0475	genbank	4932	NP_057864	HTLV1_tax	11908	MI:0498	prey	MI:0499	unspecified role	MI:0397	two hybrid array	MI:0396	predetermined participant
153b	153	MI:0475	genbank	4932	BC063703.1	LOC595101	9606	MI:0496	bait	MI:0499	unspecified role	MI:0398	two hybrid pooling approach	MI:0078	nucleotide sequence identification
153p	153	MI:0475	genbank	4932	NP_057864	HTLV1_tax	11908	MI:0498	prey	MI:0499	unspecified role	MI:0398	two hybrid pooling approach	MI:0078	nucleotide sequence identification
154b	154	MI:0475	genbank	4932	BC063703.1	LOC595101	9606	MI:0496	bait	MI:0499	unspecified role	MI:0397	two hybrid array	MI:0396	predetermined participant
154p	154	MI:0475	genbank	4932	NP_057864	HTLV1_tax	11908	MI:0498	prey	MI:0499	unspecified role	MI:0397	two hybrid array	MI:0396	predetermined participant
155b	155	MI:0475	genbank	4932	BC030644.1	RFX4	9606	MI:0496	bait	MI:0499	unspecified role	MI:0398	two hybrid pooling approach	MI:0078	nucleotide sequence identification
155p	155	MI:0475	genbank	4932	NP_057864	HTLV1_tax	11908	MI:0498	prey	MI:0499	unspecified role	MI:0398	two hybrid pooling approach	MI:0078	nucleotide sequence identification
156b	156	MI:0475	genbank	4932	BC030644.1	RFX4	9606	MI:0496	bait	MI:0499	unspecified role	MI:0397	two hybrid array	MI:0396	predetermined participant
156p	156	MI:0475	genbank	4932	NP_057864	HTLV1_tax	11908	MI:0498	prey	MI:0499	unspecified role	MI:0397	two hybrid array	MI:0396	predetermined participant
157b	157	MI:0475	genbank	4932	NP_057864	HTLV1_tax	11908	MI:0496	bait	MI:0499	unspecified role	MI:0231	mammalian protein protein interaction trap	MI:0396	predetermined participant
157p	157	MI:0475	genbank	4932	BC030644.1	RFX4	9606	MI:0498	prey	MI:0499	unspecified role	MI:0231	mammalian protein protein interaction trap	MI:0396	predetermined participant
158b	158	MI:0475	genbank	4932	BC007654.2	NIF3L1	9606	MI:0496	bait	MI:0499	unspecified role	MI:0398	two hybrid pooling approach	MI:0078	nucleotide sequence identification
158p	158	MI:0475	genbank	4932	NP_057864	HTLV1_tax	11908	MI:0498	prey	MI:0499	unspecified role	MI:0398	two hybrid pooling approach	MI:0078	nucleotide sequence identification
159b	159	MI:0475	genbank	4932	BC007654.2	NIF3L1	9606	MI:0496	bait	MI:0499	unspecified role	MI:0397	two hybrid array	MI:0396	predetermined participant
159p	159	MI:0475	genbank	4932	NP_057864	HTLV1_tax	11908	MI:0498	prey	MI:0499	unspecified role	MI:0397	two hybrid array	MI:0396	predetermined participant
15b	15	MI:0481	refseq	4932	ABB89742	HTLV1_hbz	11908	MI:0496	bait	MI:0499	unspecified role	MI:0397	two hybrid array	MI:0396	predetermined participant
15p	15	MI:0475	genbank	4932	BC005124.2	HOXD3	9606	MI:0498	prey	MI:0499	unspecified role	MI:0397	two hybrid array	MI:0396	predetermined participant
160b	160	MI:0475	genbank	4932	NP_057864	HTLV1_tax	11908	MI:0496	bait	MI:0499	unspecified role	MI:0231	mammalian protein protein interaction trap	MI:0396	predetermined participant
160p	160	MI:0475	genbank	4932	BC007654.2	NIF3L1	9606	MI:0498	prey	MI:0499	unspecified role	MI:0231	mammalian protein protein interaction trap	MI:0396	predetermined participant
161b	161	MI:0475	genbank	4932	BC015311.2	KIF9	9606	MI:0496	bait	MI:0499	unspecified role	MI:0398	two hybrid pooling approach	MI:0078	nucleotide sequence identification
161p	161	MI:0475	genbank	4932	NP_057864	HTLV1_tax	11908	MI:0498	prey	MI:0499	unspecified role	MI:0398	two hybrid pooling approach	MI:0078	nucleotide sequence identification
162b	162	MI:0475	genbank	4932	BC015311.2	KIF9	9606	MI:0496	bait	MI:0499	unspecified role	MI:0397	two hybrid array	MI:0396	predetermined participant
162p	162	MI:0475	genbank	4932	NP_057864	HTLV1_tax	11908	MI:0498	prey	MI:0499	unspecified role	MI:0397	two hybrid array	MI:0396	predetermined participant
163b	163	MI:0475	genbank	4932	BC015728.1	TTC23	9606	MI:0496	bait	MI:0499	unspecified role	MI:0398	two hybrid pooling approach	MI:0078	nucleotide sequence identification
163p	163	MI:0475	genbank	4932	NP_057864	HTLV1_tax	11908	MI:0498	prey	MI:0499	unspecified role	MI:0398	two hybrid pooling approach	MI:0078	nucleotide sequence identification
164b	164	MI:0475	genbank	4932	BC015728.1	TTC23	9606	MI:0496	bait	MI:0499	unspecified role	MI:0397	two hybrid array	MI:0396	predetermined participant
164p	164	MI:0475	genbank	4932	NP_057864	HTLV1_tax	11908	MI:0498	prey	MI:0499	unspecified role	MI:0397	two hybrid array	MI:0396	predetermined participant
165b	165	MI:0475	genbank	4932	BC010076.2	MRPS6	9606	MI:0496	bait	MI:0499	unspecified role	MI:0398	two hybrid pooling approach	MI:0078	nucleotide sequence identification
165p	165	MI:0475	genbank	4932	NP_057864	HTLV1_tax	11908	MI:0498	prey	MI:0499	unspecified role	MI:0398	two hybrid pooling approach	MI:0078	nucleotide sequence identification
166b	166	MI:0475	genbank	4932	BC010076.2	MRPS6	9606	MI:0496	bait	MI:0499	unspecified role	MI:0397	two hybrid array	MI:0396	predetermined participant
166p	166	MI:0475	genbank	4932	NP_057864	HTLV1_tax	11908	MI:0498	prey	MI:0499	unspecified role	MI:0397	two hybrid array	MI:0396	predetermined participant
167b	167	MI:0475	genbank	4932	NP_057864	HTLV1_tax	11908	MI:0496	bait	MI:0499	unspecified role	MI:0231	mammalian protein protein interaction trap	MI:0396	predetermined participant
167p	167	MI:0475	genbank	4932	BC010076.2	MRPS6	9606	MI:0498	prey	MI:0499	unspecified role	MI:0231	mammalian protein protein interaction trap	MI:0396	predetermined participant
168b	168	MI:0475	genbank	4932	NP_057864	HTLV1_tax	11908	MI:0496	bait	MI:0499	unspecified role	MI:0398	two hybrid pooling approach	MI:0078	nucleotide sequence identification
168p	168	MI:0475	genbank	4932	BC002680.2	TRIP6	9606	MI:0498	prey	MI:0499	unspecified role	MI:0398	two hybrid pooling approach	MI:0078	nucleotide sequence identification
169b	169	MI:0475	genbank	4932	NP_057864	HTLV1_tax	11908	MI:0496	bait	MI:0499	unspecified role	MI:0397	two hybrid array	MI:0396	predetermined participant
169p	169	MI:0475	genbank	4932	BC002680.2	TRIP6	9606	MI:0498	prey	MI:0499	unspecified role	MI:0397	two hybrid array	MI:0396	predetermined participant
16b	16	MI:0481	refseq	4932	ABB89742	HTLV1_hbz	11908	MI:0496	bait	MI:0499	unspecified role	MI:0398	two hybrid pooling approach	MI:0078	nucleotide sequence identification
16p	16	MI:0475	genbank	4932	BC032579.1	OTX2	9606	MI:0498	prey	MI:0499	unspecified role	MI:0398	two hybrid pooling approach	MI:0078	nucleotide sequence identification
170b	170	MI:0475	genbank	4932	BC014986.1	LENG1	9606	MI:0496	bait	MI:0499	unspecified role	MI:0398	two hybrid pooling approach	MI:0078	nucleotide sequence identification
170p	170	MI:0475	genbank	4932	NP_057864	HTLV1_tax	11908	MI:0498	prey	MI:0499	unspecified role	MI:0398	two hybrid pooling approach	MI:0078	nucleotide sequence identification
171b	171	MI:0475	genbank	4932	BC014986.1	LENG1	9606	MI:0496	bait	MI:0499	unspecified role	MI:0397	two hybrid array	MI:0396	predetermined participant
171p	171	MI:0475	genbank	4932	NP_057864	HTLV1_tax	11908	MI:0498	prey	MI:0499	unspecified role	MI:0397	two hybrid array	MI:0396	predetermined participant
172b	172	MI:0475	genbank	4932	BC009179.1	C16orf33	9606	MI:0496	bait	MI:0499	unspecified role	MI:0398	two hybrid pooling approach	MI:0078	nucleotide sequence identification
172p	172	MI:0475	genbank	4932	NP_057864	HTLV1_tax	11908	MI:0498	prey	MI:0499	unspecified role	MI:0398	two hybrid pooling approach	MI:0078	nucleotide sequence identification
173b	173	MI:0475	genbank	4932	BC009179.1	C16orf33	9606	MI:0496	bait	MI:0499	unspecified role	MI:0397	two hybrid array	MI:0396	predetermined participant
173p	173	MI:0475	genbank	4932	NP_057864	HTLV1_tax	11908	MI:0498	prey	MI:0499	unspecified role	MI:0397	two hybrid array	MI:0396	predetermined participant
174b	174	MI:0475	genbank	4932	BC016902.1	NUDT18	9606	MI:0496	bait	MI:0499	unspecified role	MI:0398	two hybrid pooling approach	MI:0078	nucleotide sequence identification
174p	174	MI:0475	genbank	4932	NP_057864	HTLV1_tax	11908	MI:0498	prey	MI:0499	unspecified role	MI:0398	two hybrid pooling approach	MI:0078	nucleotide sequence identification
175b	175	MI:0475	genbank	4932	BC016902.1	NUDT18	9606	MI:0496	bait	MI:0499	unspecified role	MI:0397	two hybrid array	MI:0396	predetermined participant
175p	175	MI:0475	genbank	4932	NP_057864	HTLV1_tax	11908	MI:0498	prey	MI:0499	unspecified role	MI:0397	two hybrid array	MI:0396	predetermined participant
176b	176	MI:0475	genbank	4932	BC004930.1	ZNF614	9606	MI:0496	bait	MI:0499	unspecified role	MI:0398	two hybrid pooling approach	MI:0078	nucleotide sequence identification
176p	176	MI:0475	genbank	4932	NP_057864	HTLV1_tax	11908	MI:0498	prey	MI:0499	unspecified role	MI:0398	two hybrid pooling approach	MI:0078	nucleotide sequence identification
177b	177	MI:0475	genbank	4932	BC004930.1	ZNF614	9606	MI:0496	bait	MI:0499	unspecified role	MI:0397	two hybrid array	MI:0396	predetermined participant
177p	177	MI:0475	genbank	4932	NP_057864	HTLV1_tax	11908	MI:0498	prey	MI:0499	unspecified role	MI:0397	two hybrid array	MI:0396	predetermined participant
178b	178	MI:0475	genbank	4932	NP_057864	HTLV1_tax	11908	MI:0496	bait	MI:0499	unspecified role	MI:0231	mammalian protein protein interaction trap	MI:0396	predetermined participant
178p	178	MI:0475	genbank	4932	BC004930.1	ZNF614	9606	MI:0498	prey	MI:0499	unspecified role	MI:0231	mammalian protein protein interaction trap	MI:0396	predetermined participant
179b	179	MI:0475	genbank	4932	NP_057864	HTLV1_tax	11908	MI:0496	bait	MI:0499	unspecified role	MI:0398	two hybrid pooling approach	MI:0078	nucleotide sequence identification
179p	179	MI:0475	genbank	4932	BC025689.1	FLJ32855	9606	MI:0498	prey	MI:0499	unspecified role	MI:0398	two hybrid pooling approach	MI:0078	nucleotide sequence identification
17b	17	MI:0481	refseq	4932	ABB89742	HTLV1_hbz	11908	MI:0496	bait	MI:0499	unspecified role	MI:0397	two hybrid array	MI:0396	predetermined participant
17p	17	MI:0475	genbank	4932	BC032579.1	OTX2	9606	MI:0498	prey	MI:0499	unspecified role	MI:0397	two hybrid array	MI:0396	predetermined participant
180b	180	MI:0475	genbank	4932	NP_057864	HTLV1_tax	11908	MI:0496	bait	MI:0499	unspecified role	MI:0397	two hybrid array	MI:0396	predetermined participant
180p	180	MI:0475	genbank	4932	BC025689.1	FLJ32855	9606	MI:0498	prey	MI:0499	unspecified role	MI:0397	two hybrid array	MI:0396	predetermined participant
181b	181	MI:0475	genbank	4932	BC025689.1	FLJ32855	9606	MI:0496	bait	MI:0499	unspecified role	MI:0398	two hybrid pooling approach	MI:0078	nucleotide sequence identification
181p	181	MI:0475	genbank	4932	NP_057864	HTLV1_tax	11908	MI:0498	prey	MI:0499	unspecified role	MI:0398	two hybrid pooling approach	MI:0078	nucleotide sequence identification
182b	182	MI:0475	genbank	4932	BC025689.1	FLJ32855	9606	MI:0496	bait	MI:0499	unspecified role	MI:0397	two hybrid array	MI:0396	predetermined participant
182p	182	MI:0475	genbank	4932	NP_057864	HTLV1_tax	11908	MI:0498	prey	MI:0499	unspecified role	MI:0397	two hybrid array	MI:0396	predetermined participant
183b	183	MI:0475	genbank	4932	NP_057864	HTLV1_tax	11908	MI:0496	bait	MI:0499	unspecified role	MI:0231	mammalian protein protein interaction trap	MI:0396	predetermined participant
183p	183	MI:0475	genbank	4932	BC025689.1	FLJ32855	9606	MI:0498	prey	MI:0499	unspecified role	MI:0231	mammalian protein protein interaction trap	MI:0396	predetermined participant
184b	184	MI:0475	genbank	4932	BC017186.2	FLJ22471	9606	MI:0496	bait	MI:0499	unspecified role	MI:0398	two hybrid pooling approach	MI:0078	nucleotide sequence identification
184p	184	MI:0475	genbank	4932	NP_057864	HTLV1_tax	11908	MI:0498	prey	MI:0499	unspecified role	MI:0398	two hybrid pooling approach	MI:0078	nucleotide sequence identification
185b	185	MI:0475	genbank	4932	BC017186.2	FLJ22471	9606	MI:0496	bait	MI:0499	unspecified role	MI:0397	two hybrid array	MI:0396	predetermined participant
185p	185	MI:0475	genbank	4932	NP_057864	HTLV1_tax	11908	MI:0498	prey	MI:0499	unspecified role	MI:0397	two hybrid array	MI:0396	predetermined participant
186b	186	MI:0475	genbank	4932	NP_057864	HTLV1_tax	11908	MI:0496	bait	MI:0499	unspecified role	MI:0231	mammalian protein protein interaction trap	MI:0396	predetermined participant
186p	186	MI:0475	genbank	4932	BC017186.2	FLJ22471	9606	MI:0498	prey	MI:0499	unspecified role	MI:0231	mammalian protein protein interaction trap	MI:0396	predetermined participant
187b	187	MI:0475	genbank	4932	NP_057864	HTLV1_tax	11908	MI:0496	bait	MI:0499	unspecified role	MI:0398	two hybrid pooling approach	MI:0078	nucleotide sequence identification
187p	187	MI:0475	genbank	4932	BC014050.2	Cep63	9606	MI:0498	prey	MI:0499	unspecified role	MI:0398	two hybrid pooling approach	MI:0078	nucleotide sequence identification
188b	188	MI:0475	genbank	4932	NP_057864	HTLV1_tax	11908	MI:0496	bait	MI:0499	unspecified role	MI:0397	two hybrid array	MI:0396	predetermined participant
188p	188	MI:0475	genbank	4932	BC014050.2	Cep63	9606	MI:0498	prey	MI:0499	unspecified role	MI:0397	two hybrid array	MI:0396	predetermined participant
189b	189	MI:0475	genbank	4932	BC014050.2	Cep63	9606	MI:0496	bait	MI:0499	unspecified role	MI:0398	two hybrid pooling approach	MI:0078	nucleotide sequence identification
189p	189	MI:0475	genbank	4932	NP_057864	HTLV1_tax	11908	MI:0498	prey	MI:0499	unspecified role	MI:0398	two hybrid pooling approach	MI:0078	nucleotide sequence identification
18b	18	MI:0475	genbank	4932	BC039742.1	PCBP1	9606	MI:0496	bait	MI:0499	unspecified role	MI:0398	two hybrid pooling approach	MI:0078	nucleotide sequence identification
18p	18	MI:0481	refseq	4932	ABB89742	HTLV1_hbz	11908	MI:0498	prey	MI:0499	unspecified role	MI:0398	two hybrid pooling approach	MI:0078	nucleotide sequence identification
190b	190	MI:0475	genbank	4932	BC014050.2	Cep63	9606	MI:0496	bait	MI:0499	unspecified role	MI:0397	two hybrid array	MI:0396	predetermined participant
190p	190	MI:0475	genbank	4932	NP_057864	HTLV1_tax	11908	MI:0498	prey	MI:0499	unspecified role	MI:0397	two hybrid array	MI:0396	predetermined participant
191b	191	MI:0475	genbank	4932	NP_057864	HTLV1_tax	11908	MI:0496	bait	MI:0499	unspecified role	MI:0231	mammalian protein protein interaction trap	MI:0396	predetermined participant
191p	191	MI:0475	genbank	4932	BC014050.2	Cep63	9606	MI:0498	prey	MI:0499	unspecified role	MI:0231	mammalian protein protein interaction trap	MI:0396	predetermined participant
192b	192	MI:0475	genbank	4932	BC050666.2	ZNHIT4	9606	MI:0496	bait	MI:0499	unspecified role	MI:0398	two hybrid pooling approach	MI:0078	nucleotide sequence identification
192p	192	MI:0475	genbank	4932	NP_057864	HTLV1_tax	11908	MI:0498	prey	MI:0499	unspecified role	MI:0398	two hybrid pooling approach	MI:0078	nucleotide sequence identification
193b	193	MI:0475	genbank	4932	BC050666.2	ZNHIT4	9606	MI:0496	bait	MI:0499	unspecified role	MI:0397	two hybrid array	MI:0396	predetermined participant
193p	193	MI:0475	genbank	4932	NP_057864	HTLV1_tax	11908	MI:0498	prey	MI:0499	unspecified role	MI:0397	two hybrid array	MI:0396	predetermined participant
194b	194	MI:0475	genbank	4932	BC045706.1	ZMAT1	9606	MI:0496	bait	MI:0499	unspecified role	MI:0398	two hybrid pooling approach	MI:0078	nucleotide sequence identification
194p	194	MI:0475	genbank	4932	NP_057864	HTLV1_tax	11908	MI:0498	prey	MI:0499	unspecified role	MI:0398	two hybrid pooling approach	MI:0078	nucleotide sequence identification
195b	195	MI:0475	genbank	4932	BC045706.1	ZMAT1	9606	MI:0496	bait	MI:0499	unspecified role	MI:0397	two hybrid array	MI:0396	predetermined participant
195p	195	MI:0475	genbank	4932	NP_057864	HTLV1_tax	11908	MI:0498	prey	MI:0499	unspecified role	MI:0397	two hybrid array	MI:0396	predetermined participant
196b	196	MI:0475	genbank	4932	NP_057864	HTLV1_tax	11908	MI:0496	bait	MI:0499	unspecified role	MI:0398	two hybrid pooling approach	MI:0078	nucleotide sequence identification
196p	196	MI:0475	genbank	4932	BC014928.1	MINA	9606	MI:0498	prey	MI:0499	unspecified role	MI:0398	two hybrid pooling approach	MI:0078	nucleotide sequence identification
197b	197	MI:0475	genbank	4932	NP_057864	HTLV1_tax	11908	MI:0496	bait	MI:0499	unspecified role	MI:0397	two hybrid array	MI:0396	predetermined participant
197p	197	MI:0475	genbank	4932	BC014928.1	MINA	9606	MI:0498	prey	MI:0499	unspecified role	MI:0397	two hybrid array	MI:0396	predetermined participant
198b	198	MI:0475	genbank	4932	BC000682.2	DGCR6L	9606	MI:0496	bait	MI:0499	unspecified role	MI:0398	two hybrid pooling approach	MI:0078	nucleotide sequence identification
198p	198	MI:0475	genbank	4932	NP_057864	HTLV1_tax	11908	MI:0498	prey	MI:0499	unspecified role	MI:0398	two hybrid pooling approach	MI:0078	nucleotide sequence identification
199b	199	MI:0475	genbank	4932	BC000682.2	DGCR6L	9606	MI:0496	bait	MI:0499	unspecified role	MI:0397	two hybrid array	MI:0396	predetermined participant
199p	199	MI:0475	genbank	4932	NP_057864	HTLV1_tax	11908	MI:0498	prey	MI:0499	unspecified role	MI:0397	two hybrid array	MI:0396	predetermined participant
19b	19	MI:0475	genbank	4932	BC039742.1	PCBP1	9606	MI:0496	bait	MI:0499	unspecified role	MI:0397	two hybrid array	MI:0396	predetermined participant
19p	19	MI:0481	refseq	4932	ABB89742	HTLV1_hbz	11908	MI:0498	prey	MI:0499	unspecified role	MI:0397	two hybrid array	MI:0396	predetermined participant
1b	1	MI:0475	genbank	4932	BC051816.1	C20orf81	9606	MI:0496	bait	MI:0499	unspecified role	MI:0398	two hybrid pooling approach	MI:0078	nucleotide sequence identification
1p	1	MI:0475	genbank	4932	NP_057865	HTLV1_env	11908	MI:0498	prey	MI:0499	unspecified role	MI:0398	two hybrid pooling approach	MI:0078	nucleotide sequence identification
200b	200	MI:0475	genbank	4932	NP_057864	HTLV1_tax	11908	MI:0496	bait	MI:0499	unspecified role	MI:0231	mammalian protein protein interaction trap	MI:0396	predetermined participant
200p	200	MI:0475	genbank	4932	BC000682.2	DGCR6L	9606	MI:0498	prey	MI:0499	unspecified role	MI:0231	mammalian protein protein interaction trap	MI:0396	predetermined participant
201b	201	MI:0475	genbank	4932	BC017713.1	CDC23	9606	MI:0496	bait	MI:0499	unspecified role	MI:0398	two hybrid pooling approach	MI:0078	nucleotide sequence identification
201p	201	MI:0475	genbank	4932	NP_057864	HTLV1_tax	11908	MI:0498	prey	MI:0499	unspecified role	MI:0398	two hybrid pooling approach	MI:0078	nucleotide sequence identification
202b	202	MI:0475	genbank	4932	BC017713.1	CDC23	9606	MI:0496	bait	MI:0499	unspecified role	MI:0397	two hybrid array	MI:0396	predetermined participant
202p	202	MI:0475	genbank	4932	NP_057864	HTLV1_tax	11908	MI:0498	prey	MI:0499	unspecified role	MI:0397	two hybrid array	MI:0396	predetermined participant
203b	203	MI:0475	genbank	4932	BC017042.1	CRADD	9606	MI:0496	bait	MI:0499	unspecified role	MI:0398	two hybrid pooling approach	MI:0078	nucleotide sequence identification
203p	203	MI:0475	genbank	4932	NP_057864	HTLV1_tax	11908	MI:0498	prey	MI:0499	unspecified role	MI:0398	two hybrid pooling approach	MI:0078	nucleotide sequence identification
204b	204	MI:0475	genbank	4932	BC017042.1	CRADD	9606	MI:0496	bait	MI:0499	unspecified role	MI:0397	two hybrid array	MI:0396	predetermined participant
204p	204	MI:0475	genbank	4932	NP_057864	HTLV1_tax	11908	MI:0498	prey	MI:0499	unspecified role	MI:0397	two hybrid array	MI:0396	predetermined participant
205b	205	MI:0475	genbank	4932	NP_057864	HTLV1_tax	11908	MI:0496	bait	MI:0499	unspecified role	MI:0231	mammalian protein protein interaction trap	MI:0396	predetermined participant
205p	205	MI:0475	genbank	4932	BC017042.1	CRADD	9606	MI:0498	prey	MI:0499	unspecified role	MI:0231	mammalian protein protein interaction trap	MI:0396	predetermined participant
206b	206	MI:0475	genbank	4932	BC022064.2	FATE1	9606	MI:0496	bait	MI:0499	unspecified role	MI:0398	two hybrid pooling approach	MI:0078	nucleotide sequence identification
206p	206	MI:0475	genbank	4932	NP_057864	HTLV1_tax	11908	MI:0498	prey	MI:0499	unspecified role	MI:0398	two hybrid pooling approach	MI:0078	nucleotide sequence identification
207b	207	MI:0475	genbank	4932	BC022064.2	FATE1	9606	MI:0496	bait	MI:0499	unspecified role	MI:0397	two hybrid array	MI:0396	predetermined participant
207p	207	MI:0475	genbank	4932	NP_057864	HTLV1_tax	11908	MI:0498	prey	MI:0499	unspecified role	MI:0397	two hybrid array	MI:0396	predetermined participant
208b	208	MI:0475	genbank	4932	NP_057864	HTLV1_tax	11908	MI:0496	bait	MI:0499	unspecified role	MI:0231	mammalian protein protein interaction trap	MI:0396	predetermined participant
208p	208	MI:0475	genbank	4932	BC022064.2	FATE1	9606	MI:0498	prey	MI:0499	unspecified role	MI:0231	mammalian protein protein interaction trap	MI:0396	predetermined participant
209b	209	MI:0475	genbank	4932	NP_057864	HTLV1_tax	11908	MI:0496	bait	MI:0499	unspecified role	MI:0398	two hybrid pooling approach	MI:0078	nucleotide sequence identification
209p	209	MI:0475	genbank	4932	BC003565.1	HGS	9606	MI:0498	prey	MI:0499	unspecified role	MI:0398	two hybrid pooling approach	MI:0078	nucleotide sequence identification
20b	20	MI:0475	genbank	4932	BC009553.2	GOPC	9606	MI:0496	bait	MI:0499	unspecified role	MI:0398	two hybrid pooling approach	MI:0078	nucleotide sequence identification
20p	20	MI:0481	refseq	4932	ABB89742	HTLV1_hbz	11908	MI:0498	prey	MI:0499	unspecified role	MI:0398	two hybrid pooling approach	MI:0078	nucleotide sequence identification
210b	210	MI:0475	genbank	4932	NP_057864	HTLV1_tax	11908	MI:0496	bait	MI:0499	unspecified role	MI:0397	two hybrid array	MI:0396	predetermined participant
210p	210	MI:0475	genbank	4932	BC003565.1	HGS	9606	MI:0498	prey	MI:0499	unspecified role	MI:0397	two hybrid array	MI:0396	predetermined participant
211b	211	MI:0475	genbank	4932	BC003565.1	HGS	9606	MI:0496	bait	MI:0499	unspecified role	MI:0398	two hybrid pooling approach	MI:0078	nucleotide sequence identification
211p	211	MI:0475	genbank	4932	NP_057864	HTLV1_tax	11908	MI:0498	prey	MI:0499	unspecified role	MI:0398	two hybrid pooling approach	MI:0078	nucleotide sequence identification
212b	212	MI:0475	genbank	4932	BC003565.1	HGS	9606	MI:0496	bait	MI:0499	unspecified role	MI:0397	two hybrid array	MI:0396	predetermined participant
212p	212	MI:0475	genbank	4932	NP_057864	HTLV1_tax	11908	MI:0498	prey	MI:0499	unspecified role	MI:0397	two hybrid array	MI:0396	predetermined participant
213b	213	MI:0475	genbank	4932	BC017357.1	LOC91661	9606	MI:0496	bait	MI:0499	unspecified role	MI:0398	two hybrid pooling approach	MI:0078	nucleotide sequence identification
213p	213	MI:0475	genbank	4932	NP_057864	HTLV1_tax	11908	MI:0498	prey	MI:0499	unspecified role	MI:0398	two hybrid pooling approach	MI:0078	nucleotide sequence identification
214b	214	MI:0475	genbank	4932	BC017357.1	LOC91661	9606	MI:0496	bait	MI:0499	unspecified role	MI:0397	two hybrid array	MI:0396	predetermined participant
214p	214	MI:0475	genbank	4932	NP_057864	HTLV1_tax	11908	MI:0498	prey	MI:0499	unspecified role	MI:0397	two hybrid array	MI:0396	predetermined participant
215b	215	MI:0475	genbank	4932	BC001725.1	KIAA0258	9606	MI:0496	bait	MI:0499	unspecified role	MI:0398	two hybrid pooling approach	MI:0078	nucleotide sequence identification
215p	215	MI:0475	genbank	4932	NP_057864	HTLV1_tax	11908	MI:0498	prey	MI:0499	unspecified role	MI:0398	two hybrid pooling approach	MI:0078	nucleotide sequence identification
216b	216	MI:0475	genbank	4932	BC001725.1	KIAA0258	9606	MI:0496	bait	MI:0499	unspecified role	MI:0397	two hybrid array	MI:0396	predetermined participant
216p	216	MI:0475	genbank	4932	NP_057864	HTLV1_tax	11908	MI:0498	prey	MI:0499	unspecified role	MI:0397	two hybrid array	MI:0396	predetermined participant
217b	217	MI:0475	genbank	4932	NP_057864	HTLV1_tax	11908	MI:0496	bait	MI:0499	unspecified role	MI:0231	mammalian protein protein interaction trap	MI:0396	predetermined participant
217p	217	MI:0475	genbank	4932	BC001725.1	KIAA0258	9606	MI:0498	prey	MI:0499	unspecified role	MI:0231	mammalian protein protein interaction trap	MI:0396	predetermined participant
218b	218	MI:0475	genbank	4932		HTLV2_aph2	11909	MI:0496	bait	MI:0499	unspecified role	MI:0398	two hybrid pooling approach	MI:0078	nucleotide sequence identification
218p	218	MI:0475	genbank	4932	BC022363.1
	VPS37A	9606	MI:0498	prey	MI:0499	unspecified role	MI:0398	two hybrid pooling approach	MI:0078	nucleotide sequence identification
219b	219	MI:0475	genbank	4932		HTLV2_aph2	11909	MI:0496	bait	MI:0499	unspecified role	MI:0397	two hybrid array	MI:0396	predetermined participant
219p	219	MI:0475	genbank	4932	BC022363.1
	VPS37A	9606	MI:0498	prey	MI:0499	unspecified role	MI:0397	two hybrid array	MI:0396	predetermined participant
21b	21	MI:0475	genbank	4932	BC009553.2	GOPC	9606	MI:0496	bait	MI:0499	unspecified role	MI:0397	two hybrid array	MI:0396	predetermined participant
21p	21	MI:0481	refseq	4932	ABB89742	HTLV1_hbz	11908	MI:0498	prey	MI:0499	unspecified role	MI:0397	two hybrid array	MI:0396	predetermined participant
220b	220	MI:0475	genbank	4932	BC022893.1
	KCTD6	9606	MI:0496	bait	MI:0499	unspecified role	MI:0398	two hybrid pooling approach	MI:0078	nucleotide sequence identification
220p	220	MI:0475	genbank	4932		HTLV2_aph2	11909	MI:0498	prey	MI:0499	unspecified role	MI:0398	two hybrid pooling approach	MI:0078	nucleotide sequence identification
221b	221	MI:0475	genbank	4932	BC022893.1
	KCTD6	9606	MI:0496	bait	MI:0499	unspecified role	MI:0397	two hybrid array	MI:0396	predetermined participant
221p	221	MI:0475	genbank	4932		HTLV2_aph2	11909	MI:0498	prey	MI:0499	unspecified role	MI:0397	two hybrid array	MI:0396	predetermined participant
222b	222	MI:0475	genbank	4932	BC041060.1
	CCDC103	9606	MI:0496	bait	MI:0499	unspecified role	MI:0398	two hybrid pooling approach	MI:0078	nucleotide sequence identification
222p	222	MI:0475	genbank	4932		HTLV2_aph2	11909	MI:0498	prey	MI:0499	unspecified role	MI:0398	two hybrid pooling approach	MI:0078	nucleotide sequence identification
223b	223	MI:0475	genbank	4932	BC041060.1
	CCDC103	9606	MI:0496	bait	MI:0499	unspecified role	MI:0397	two hybrid array	MI:0396	predetermined participant
223p	223	MI:0475	genbank	4932		HTLV2_aph2	11909	MI:0498	prey	MI:0499	unspecified role	MI:0397	two hybrid array	MI:0396	predetermined participant
224b	224	MI:0475	genbank	4932		HTLV2_aph2	11909	MI:0496	bait	MI:0499	unspecified role	MI:0398	two hybrid pooling approach	MI:0078	nucleotide sequence identification
224p	224	MI:0475	genbank	4932	BC010623.1
	NFE2L1	9606	MI:0498	prey	MI:0499	unspecified role	MI:0398	two hybrid pooling approach	MI:0078	nucleotide sequence identification
225b	225	MI:0475	genbank	4932		HTLV2_aph2	11909	MI:0496	bait	MI:0499	unspecified role	MI:0397	two hybrid array	MI:0396	predetermined participant
225p	225	MI:0475	genbank	4932	BC010623.1
	NFE2L1	9606	MI:0498	prey	MI:0499	unspecified role	MI:0397	two hybrid array	MI:0396	predetermined participant
226b	226	MI:0475	genbank	4932		HTLV2_aph2	11909	MI:0496	bait	MI:0499	unspecified role	MI:0398	two hybrid pooling approach	MI:0078	nucleotide sequence identification
226p	226	MI:0475	genbank	4932	BC069551.1
	TAS2R8	9606	MI:0498	prey	MI:0499	unspecified role	MI:0398	two hybrid pooling approach	MI:0078	nucleotide sequence identification
227b	227	MI:0475	genbank	4932		HTLV2_aph2	11909	MI:0496	bait	MI:0499	unspecified role	MI:0397	two hybrid array	MI:0396	predetermined participant
227p	227	MI:0475	genbank	4932	BC069551.1
	TAS2R8	9606	MI:0498	prey	MI:0499	unspecified role	MI:0397	two hybrid array	MI:0396	predetermined participant
228b	228	MI:0475	genbank	4932		HTLV2_aph2	11909	MI:0496	bait	MI:0499	unspecified role	MI:0398	two hybrid pooling approach	MI:0078	nucleotide sequence identification
228p	228	MI:0475	genbank	4932	BC012559.1
	NUP54	9606	MI:0498	prey	MI:0499	unspecified role	MI:0398	two hybrid pooling approach	MI:0078	nucleotide sequence identification
229b	229	MI:0475	genbank	4932		HTLV2_aph2	11909	MI:0496	bait	MI:0499	unspecified role	MI:0397	two hybrid array	MI:0396	predetermined participant
229p	229	MI:0475	genbank	4932	BC012559.1
	NUP54	9606	MI:0498	prey	MI:0499	unspecified role	MI:0397	two hybrid array	MI:0396	predetermined participant
22b	22	MI:0475	genbank	4932	BC010689.2	MLX	9606	MI:0496	bait	MI:0499	unspecified role	MI:0398	two hybrid pooling approach	MI:0078	nucleotide sequence identification
22p	22	MI:0481	refseq	4932	ABB89742	HTLV1_hbz	11908	MI:0498	prey	MI:0499	unspecified role	MI:0398	two hybrid pooling approach	MI:0078	nucleotide sequence identification
230b	230	MI:0475	genbank	4932	BC033629.1
	RPRD1B	9606	MI:0496	bait	MI:0499	unspecified role	MI:0398	two hybrid pooling approach	MI:0078	nucleotide sequence identification
230p	230	MI:0475	genbank	4932		HTLV2_aph2	11909	MI:0498	prey	MI:0499	unspecified role	MI:0398	two hybrid pooling approach	MI:0078	nucleotide sequence identification
231b	231	MI:0475	genbank	4932	BC033629.1
	RPRD1B	9606	MI:0496	bait	MI:0499	unspecified role	MI:0397	two hybrid array	MI:0396	predetermined participant
231p	231	MI:0475	genbank	4932		HTLV2_aph2	11909	MI:0498	prey	MI:0499	unspecified role	MI:0397	two hybrid array	MI:0396	predetermined participant
232b	232	MI:0475	genbank	4932	BC049821.1
	USF2	9606	MI:0496	bait	MI:0499	unspecified role	MI:0398	two hybrid pooling approach	MI:0078	nucleotide sequence identification
232p	232	MI:0475	genbank	4932		HTLV2_aph2	11909	MI:0498	prey	MI:0499	unspecified role	MI:0398	two hybrid pooling approach	MI:0078	nucleotide sequence identification
233b	233	MI:0475	genbank	4932	BC049821.1
	USF2	9606	MI:0496	bait	MI:0499	unspecified role	MI:0397	two hybrid array	MI:0396	predetermined participant
233p	233	MI:0475	genbank	4932		HTLV2_aph2	11909	MI:0498	prey	MI:0499	unspecified role	MI:0397	two hybrid array	MI:0396	predetermined participant
234b	234	MI:0475	genbank	4932	BC005250.1	CRSP9	9606	MI:0496	bait	MI:0499	unspecified role	MI:0398	two hybrid pooling approach	MI:0078	nucleotide sequence identification
234p	234	MI:0475	genbank	4932	NP_041006	HTLV2_env	11909	MI:0498	prey	MI:0499	unspecified role	MI:0398	two hybrid pooling approach	MI:0078	nucleotide sequence identification
235b	235	MI:0475	genbank	4932	BC005250.1	CRSP9	9606	MI:0496	bait	MI:0499	unspecified role	MI:0397	two hybrid array	MI:0396	predetermined participant
235p	235	MI:0475	genbank	4932	NP_041006	HTLV2_env	11909	MI:0498	prey	MI:0499	unspecified role	MI:0397	two hybrid array	MI:0396	predetermined participant
236b	236	MI:0475	genbank	4932	NP_041006	HTLV2_env	11909	MI:0496	bait	MI:0499	unspecified role	MI:0231	mammalian protein protein interaction trap	MI:0396	predetermined participant
236p	236	MI:0475	genbank	4932	BC005250.1	CRSP9	9606	MI:0498	prey	MI:0499	unspecified role	MI:0231	mammalian protein protein interaction trap	MI:0396	predetermined participant
237b	237	MI:0475	genbank	4932	NP_041002	HTLV2_gag	11909	MI:0496	bait	MI:0499	unspecified role	MI:0398	two hybrid pooling approach	MI:0078	nucleotide sequence identification
237p	237	MI:0475	genbank	4932	BC032558.1	DLX2	9606	MI:0498	prey	MI:0499	unspecified role	MI:0398	two hybrid pooling approach	MI:0078	nucleotide sequence identification
238b	238	MI:0475	genbank	4932	NP_041002	HTLV2_gag	11909	MI:0496	bait	MI:0499	unspecified role	MI:0397	two hybrid array	MI:0396	predetermined participant
238p	238	MI:0475	genbank	4932	BC032558.1	DLX2	9606	MI:0498	prey	MI:0499	unspecified role	MI:0397	two hybrid array	MI:0396	predetermined participant
239b	239	MI:0475	genbank	4932	NP_041002	HTLV2_gag	11909	MI:0496	bait	MI:0499	unspecified role	MI:0398	two hybrid pooling approach	MI:0078	nucleotide sequence identification
239p	239	MI:0475	genbank	4932	BC036755.2	LNX2	9606	MI:0498	prey	MI:0499	unspecified role	MI:0398	two hybrid pooling approach	MI:0078	nucleotide sequence identification
23b	23	MI:0475	genbank	4932	BC010689.2	MLX	9606	MI:0496	bait	MI:0499	unspecified role	MI:0397	two hybrid array	MI:0396	predetermined participant
23p	23	MI:0481	refseq	4932	ABB89742	HTLV1_hbz	11908	MI:0498	prey	MI:0499	unspecified role	MI:0397	two hybrid array	MI:0396	predetermined participant
240b	240	MI:0475	genbank	4932	NP_041002	HTLV2_gag	11909	MI:0496	bait	MI:0499	unspecified role	MI:0397	two hybrid array	MI:0396	predetermined participant
240p	240	MI:0475	genbank	4932	BC036755.2	LNX2	9606	MI:0498	prey	MI:0499	unspecified role	MI:0397	two hybrid array	MI:0396	predetermined participant
241b	241	MI:0475	genbank	4932	NP_041002	HTLV2_gag	11909	MI:0496	bait	MI:0499	unspecified role	MI:0398	two hybrid pooling approach	MI:0078	nucleotide sequence identification
241p	241	MI:0475	genbank	4932	BC011599.2	TFIP11	9606	MI:0498	prey	MI:0499	unspecified role	MI:0398	two hybrid pooling approach	MI:0078	nucleotide sequence identification
242b	242	MI:0475	genbank	4932	NP_041002	HTLV2_gag	11909	MI:0496	bait	MI:0499	unspecified role	MI:0397	two hybrid array	MI:0396	predetermined participant
242p	242	MI:0475	genbank	4932	BC011599.2	TFIP11	9606	MI:0498	prey	MI:0499	unspecified role	MI:0397	two hybrid array	MI:0396	predetermined participant
243b	243	MI:0475	genbank	4932	NP_041002	HTLV2_gag	11909	MI:0496	bait	MI:0499	unspecified role	MI:0398	two hybrid pooling approach	MI:0078	nucleotide sequence identification
243p	243	MI:0475	genbank	4932	BC063652.1	KCTD1	9606	MI:0498	prey	MI:0499	unspecified role	MI:0398	two hybrid pooling approach	MI:0078	nucleotide sequence identification
244b	244	MI:0475	genbank	4932	NP_041002	HTLV2_gag	11909	MI:0496	bait	MI:0499	unspecified role	MI:0397	two hybrid array	MI:0396	predetermined participant
244p	244	MI:0475	genbank	4932	BC063652.1	KCTD1	9606	MI:0498	prey	MI:0499	unspecified role	MI:0397	two hybrid array	MI:0396	predetermined participant
245b	245	MI:0475	genbank	4932	NP_041002	HTLV2_gag	11909	MI:0496	bait	MI:0499	unspecified role	MI:0398	two hybrid pooling approach	MI:0078	nucleotide sequence identification
245p	245	MI:0475	genbank	4932	BC003183.1	KLHL12	9606	MI:0498	prey	MI:0499	unspecified role	MI:0398	two hybrid pooling approach	MI:0078	nucleotide sequence identification
246b	246	MI:0475	genbank	4932	NP_041002	HTLV2_gag	11909	MI:0496	bait	MI:0499	unspecified role	MI:0397	two hybrid array	MI:0396	predetermined participant
246p	246	MI:0475	genbank	4932	BC003183.1	KLHL12	9606	MI:0498	prey	MI:0499	unspecified role	MI:0397	two hybrid array	MI:0396	predetermined participant
247b	247	MI:0475	genbank	4932	NP_041002	HTLV2_gag	11909	MI:0496	bait	MI:0499	unspecified role	MI:0398	two hybrid pooling approach	MI:0078	nucleotide sequence identification
247p	247	MI:0475	genbank	4932	BC032410.1	TRAF2	9606	MI:0498	prey	MI:0499	unspecified role	MI:0398	two hybrid pooling approach	MI:0078	nucleotide sequence identification
248b	248	MI:0475	genbank	4932	NP_041002	HTLV2_gag	11909	MI:0496	bait	MI:0499	unspecified role	MI:0397	two hybrid array	MI:0396	predetermined participant
248p	248	MI:0475	genbank	4932	BC032410.1	TRAF2	9606	MI:0498	prey	MI:0499	unspecified role	MI:0397	two hybrid array	MI:0396	predetermined participant
249b	249	MI:0475	genbank	4932	NP_041003	HTLV2_pol	11909	MI:0496	bait	MI:0499	unspecified role	MI:0398	two hybrid pooling approach	MI:0078	nucleotide sequence identification
249p	249	MI:0475	genbank	4932	BC010146.2	SORBS3	9606	MI:0498	prey	MI:0499	unspecified role	MI:0398	two hybrid pooling approach	MI:0078	nucleotide sequence identification
24b	24	MI:0481	refseq	4932	ABB89742	HTLV1_hbz	11908	MI:0496	bait	MI:0499	unspecified role	MI:0231	mammalian protein protein interaction trap	MI:0396	predetermined participant
24p	24	MI:0475	genbank	4932	BC010689.2	MLX	9606	MI:0498	prey	MI:0499	unspecified role	MI:0231	mammalian protein protein interaction trap	MI:0396	predetermined participant
250b	250	MI:0475	genbank	4932	NP_041003	HTLV2_pol	11909	MI:0496	bait	MI:0499	unspecified role	MI:0397	two hybrid array	MI:0396	predetermined participant
250p	250	MI:0475	genbank	4932	BC010146.2	SORBS3	9606	MI:0498	prey	MI:0499	unspecified role	MI:0397	two hybrid array	MI:0396	predetermined participant
251b	251	MI:0475	genbank	4932	NP_041003	HTLV2_pol	11909	MI:0496	bait	MI:0499	unspecified role	MI:0398	two hybrid pooling approach	MI:0078	nucleotide sequence identification
251p	251	MI:0475	genbank	4932	BC003608.2	RBPMS	9606	MI:0498	prey	MI:0499	unspecified role	MI:0398	two hybrid pooling approach	MI:0078	nucleotide sequence identification
252b	252	MI:0475	genbank	4932	NP_041003	HTLV2_pol	11909	MI:0496	bait	MI:0499	unspecified role	MI:0397	two hybrid array	MI:0396	predetermined participant
252p	252	MI:0475	genbank	4932	BC003608.2	RBPMS	9606	MI:0498	prey	MI:0499	unspecified role	MI:0397	two hybrid array	MI:0396	predetermined participant
253b	253	MI:0475	genbank	4932	NP_041003	HTLV2_pol	11909	MI:0496	bait	MI:0499	unspecified role	MI:0398	two hybrid pooling approach	MI:0078	nucleotide sequence identification
253p	253	MI:0475	genbank	4932	BC073841.1	KLC3	9606	MI:0498	prey	MI:0499	unspecified role	MI:0398	two hybrid pooling approach	MI:0078	nucleotide sequence identification
254b	254	MI:0475	genbank	4932	NP_041003	HTLV2_pol	11909	MI:0496	bait	MI:0499	unspecified role	MI:0397	two hybrid array	MI:0396	predetermined participant
254p	254	MI:0475	genbank	4932	BC073841.1	KLC3	9606	MI:0498	prey	MI:0499	unspecified role	MI:0397	two hybrid array	MI:0396	predetermined participant
255b	255	MI:0475	genbank	4932	NP_041003	HTLV2_pol	11909	MI:0496	bait	MI:0499	unspecified role	MI:0398	two hybrid pooling approach	MI:0078	nucleotide sequence identification
255p	255	MI:0475	genbank	4932	BC011599.2	TFIP11	9606	MI:0498	prey	MI:0499	unspecified role	MI:0398	two hybrid pooling approach	MI:0078	nucleotide sequence identification
256b	256	MI:0475	genbank	4932	NP_041003	HTLV2_pol	11909	MI:0496	bait	MI:0499	unspecified role	MI:0397	two hybrid array	MI:0396	predetermined participant
256p	256	MI:0475	genbank	4932	BC011599.2	TFIP11	9606	MI:0498	prey	MI:0499	unspecified role	MI:0397	two hybrid array	MI:0396	predetermined participant
257b	257	MI:0475	genbank	4932	NP_041003	HTLV2_pol	11909	MI:0496	bait	MI:0499	unspecified role	MI:0398	two hybrid pooling approach	MI:0078	nucleotide sequence identification
257p	257	MI:0475	genbank	4932	BC002641.2	KRT15	9606	MI:0498	prey	MI:0499	unspecified role	MI:0398	two hybrid pooling approach	MI:0078	nucleotide sequence identification
258b	258	MI:0475	genbank	4932	NP_041003	HTLV2_pol	11909	MI:0496	bait	MI:0499	unspecified role	MI:0397	two hybrid array	MI:0396	predetermined participant
258p	258	MI:0475	genbank	4932	BC002641.2	KRT15	9606	MI:0498	prey	MI:0499	unspecified role	MI:0397	two hybrid array	MI:0396	predetermined participant
259b	259	MI:0475	genbank	4932	NP_041003	HTLV2_pol	11909	MI:0496	bait	MI:0499	unspecified role	MI:0398	two hybrid pooling approach	MI:0078	nucleotide sequence identification
259p	259	MI:0475	genbank	4932	BC050431.1	MEIS2	9606	MI:0498	prey	MI:0499	unspecified role	MI:0398	two hybrid pooling approach	MI:0078	nucleotide sequence identification
25b	25	MI:0481	refseq	4932	ABB89742	HTLV1_hbz	11908	MI:0496	bait	MI:0499	unspecified role	MI:0398	two hybrid pooling approach	MI:0078	nucleotide sequence identification
25p	25	MI:0475	genbank	4932	BC002334.2	DAZAP2	9606	MI:0498	prey	MI:0499	unspecified role	MI:0398	two hybrid pooling approach	MI:0078	nucleotide sequence identification
260b	260	MI:0475	genbank	4932	NP_041003	HTLV2_pol	11909	MI:0496	bait	MI:0499	unspecified role	MI:0397	two hybrid array	MI:0396	predetermined participant
260p	260	MI:0475	genbank	4932	BC050431.1	MEIS2	9606	MI:0498	prey	MI:0499	unspecified role	MI:0397	two hybrid array	MI:0396	predetermined participant
261b	261	MI:0475	genbank	4932	NP_041003	HTLV2_pol	11909	MI:0496	bait	MI:0499	unspecified role	MI:0231	mammalian protein protein interaction trap	MI:0396	predetermined participant
261p	261	MI:0475	genbank	4932	BC050431.1	MEIS2	9606	MI:0498	prey	MI:0499	unspecified role	MI:0231	mammalian protein protein interaction trap	MI:0396	predetermined participant
262b	262	MI:0475	genbank	4932	NP_041003	HTLV2_pol	11909	MI:0496	bait	MI:0499	unspecified role	MI:0398	two hybrid pooling approach	MI:0078	nucleotide sequence identification
262p	262	MI:0475	genbank	4932	BC036016.1	TEX11	9606	MI:0498	prey	MI:0499	unspecified role	MI:0398	two hybrid pooling approach	MI:0078	nucleotide sequence identification
263b	263	MI:0475	genbank	4932	NP_041003	HTLV2_pol	11909	MI:0496	bait	MI:0499	unspecified role	MI:0397	two hybrid array	MI:0396	predetermined participant
263p	263	MI:0475	genbank	4932	BC036016.1	TEX11	9606	MI:0498	prey	MI:0499	unspecified role	MI:0397	two hybrid array	MI:0396	predetermined participant
264b	264	MI:0475	genbank	4932	NP_041003	HTLV2_pol	11909	MI:0496	bait	MI:0499	unspecified role	MI:0398	two hybrid pooling approach	MI:0078	nucleotide sequence identification
264p	264	MI:0475	genbank	4932	BC044639.1	MKRN3	9606	MI:0498	prey	MI:0499	unspecified role	MI:0398	two hybrid pooling approach	MI:0078	nucleotide sequence identification
265b	265	MI:0475	genbank	4932	NP_041003	HTLV2_pol	11909	MI:0496	bait	MI:0499	unspecified role	MI:0397	two hybrid array	MI:0396	predetermined participant
265p	265	MI:0475	genbank	4932	BC044639.1	MKRN3	9606	MI:0498	prey	MI:0499	unspecified role	MI:0397	two hybrid array	MI:0396	predetermined participant
266b	266	MI:0475	genbank	4932	NP_041004	HTLV2_rex	11909	MI:0496	bait	MI:0499	unspecified role	MI:0398	two hybrid pooling approach	MI:0078	nucleotide sequence identification
266p	266	MI:0475	genbank	4932	BC016664.1	CRX	9606	MI:0498	prey	MI:0499	unspecified role	MI:0398	two hybrid pooling approach	MI:0078	nucleotide sequence identification
267b	267	MI:0475	genbank	4932	NP_041004	HTLV2_rex	11909	MI:0496	bait	MI:0499	unspecified role	MI:0397	two hybrid array	MI:0396	predetermined participant
267p	267	MI:0475	genbank	4932	BC016664.1	CRX	9606	MI:0498	prey	MI:0499	unspecified role	MI:0397	two hybrid array	MI:0396	predetermined participant
268b	268	MI:0475	genbank	4932	NP_041004	HTLV2_rex	11909	MI:0496	bait	MI:0499	unspecified role	MI:0398	two hybrid pooling approach	MI:0078	nucleotide sequence identification
268p	268	MI:0475	genbank	4932	BC010744.1	Dlc2	9606	MI:0498	prey	MI:0499	unspecified role	MI:0398	two hybrid pooling approach	MI:0078	nucleotide sequence identification
269b	269	MI:0475	genbank	4932	NP_041004	HTLV2_rex	11909	MI:0496	bait	MI:0499	unspecified role	MI:0397	two hybrid array	MI:0396	predetermined participant
269p	269	MI:0475	genbank	4932	BC010744.1	Dlc2	9606	MI:0498	prey	MI:0499	unspecified role	MI:0397	two hybrid array	MI:0396	predetermined participant
26b	26	MI:0481	refseq	4932	ABB89742	HTLV1_hbz	11908	MI:0496	bait	MI:0499	unspecified role	MI:0397	two hybrid array	MI:0396	predetermined participant
26p	26	MI:0475	genbank	4932	BC002334.2	DAZAP2	9606	MI:0498	prey	MI:0499	unspecified role	MI:0397	two hybrid array	MI:0396	predetermined participant
270b	270	MI:0475	genbank	4932	NP_041004	HTLV2_rex	11909	MI:0496	bait	MI:0499	unspecified role	MI:0231	mammalian protein protein interaction trap	MI:0396	predetermined participant
270p	270	MI:0475	genbank	4932	BC010744.1	Dlc2	9606	MI:0498	prey	MI:0499	unspecified role	MI:0231	mammalian protein protein interaction trap	MI:0396	predetermined participant
271b	271	MI:0475	genbank	4932	NP_041004	HTLV2_rex	11909	MI:0496	bait	MI:0499	unspecified role	MI:0398	two hybrid pooling approach	MI:0078	nucleotide sequence identification
271p	271	MI:0475	genbank	4932	BC036755.2	LNX2	9606	MI:0498	prey	MI:0499	unspecified role	MI:0398	two hybrid pooling approach	MI:0078	nucleotide sequence identification
272b	272	MI:0475	genbank	4932	NP_041004	HTLV2_rex	11909	MI:0496	bait	MI:0499	unspecified role	MI:0397	two hybrid array	MI:0396	predetermined participant
272p	272	MI:0475	genbank	4932	BC036755.2	LNX2	9606	MI:0498	prey	MI:0499	unspecified role	MI:0397	two hybrid array	MI:0396	predetermined participant
273b	273	MI:0475	genbank	4932	BC036755.2	LNX2	9606	MI:0496	bait	MI:0499	unspecified role	MI:0398	two hybrid pooling approach	MI:0078	nucleotide sequence identification
273p	273	MI:0475	genbank	4932	NP_041004	HTLV2_rex	11909	MI:0498	prey	MI:0499	unspecified role	MI:0398	two hybrid pooling approach	MI:0078	nucleotide sequence identification
274b	274	MI:0475	genbank	4932	BC036755.2	LNX2	9606	MI:0496	bait	MI:0499	unspecified role	MI:0397	two hybrid array	MI:0396	predetermined participant
274p	274	MI:0475	genbank	4932	NP_041004	HTLV2_rex	11909	MI:0498	prey	MI:0499	unspecified role	MI:0397	two hybrid array	MI:0396	predetermined participant
275b	275	MI:0475	genbank	4932	NP_041004	HTLV2_rex	11909	MI:0496	bait	MI:0499	unspecified role	MI:0398	two hybrid pooling approach	MI:0078	nucleotide sequence identification
275p	275	MI:0475	genbank	4932	BC050717.2	NUP62	9606	MI:0498	prey	MI:0499	unspecified role	MI:0398	two hybrid pooling approach	MI:0078	nucleotide sequence identification
276b	276	MI:0475	genbank	4932	NP_041004	HTLV2_rex	11909	MI:0496	bait	MI:0499	unspecified role	MI:0397	two hybrid array	MI:0396	predetermined participant
276p	276	MI:0475	genbank	4932	BC050717.2	NUP62	9606	MI:0498	prey	MI:0499	unspecified role	MI:0397	two hybrid array	MI:0396	predetermined participant
277b	277	MI:0475	genbank	4932	BC000244.1	SPG21	9606	MI:0496	bait	MI:0499	unspecified role	MI:0398	two hybrid pooling approach	MI:0078	nucleotide sequence identification
277p	277	MI:0475	genbank	4932	NP_041004	HTLV2_rex	11909	MI:0498	prey	MI:0499	unspecified role	MI:0398	two hybrid pooling approach	MI:0078	nucleotide sequence identification
278b	278	MI:0475	genbank	4932	BC000244.1	SPG21	9606	MI:0496	bait	MI:0499	unspecified role	MI:0397	two hybrid array	MI:0396	predetermined participant
278p	278	MI:0475	genbank	4932	NP_041004	HTLV2_rex	11909	MI:0498	prey	MI:0499	unspecified role	MI:0397	two hybrid array	MI:0396	predetermined participant
279b	279	MI:0475	genbank	4932	BC007654.2	NIF3L1	9606	MI:0496	bait	MI:0499	unspecified role	MI:0398	two hybrid pooling approach	MI:0078	nucleotide sequence identification
279p	279	MI:0475	genbank	4932	NP_041004	HTLV2_rex	11909	MI:0498	prey	MI:0499	unspecified role	MI:0398	two hybrid pooling approach	MI:0078	nucleotide sequence identification
27b	27	MI:0475	genbank	4932	NP_057863	HTLV1_rex	11908	MI:0496	bait	MI:0499	unspecified role	MI:0398	two hybrid pooling approach	MI:0078	nucleotide sequence identification
27p	27	MI:0475	genbank	4932	BC000322.2	SPAG5	9606	MI:0498	prey	MI:0499	unspecified role	MI:0398	two hybrid pooling approach	MI:0078	nucleotide sequence identification
280b	280	MI:0475	genbank	4932	BC007654.2	NIF3L1	9606	MI:0496	bait	MI:0499	unspecified role	MI:0397	two hybrid array	MI:0396	predetermined participant
280p	280	MI:0475	genbank	4932	NP_041004	HTLV2_rex	11909	MI:0498	prey	MI:0499	unspecified role	MI:0397	two hybrid array	MI:0396	predetermined participant
281b	281	MI:0475	genbank	4932	NP_041004	HTLV2_rex	11909	MI:0496	bait	MI:0499	unspecified role	MI:0231	mammalian protein protein interaction trap	MI:0396	predetermined participant
281p	281	MI:0475	genbank	4932	BC007654.2	NIF3L1	9606	MI:0498	prey	MI:0499	unspecified role	MI:0231	mammalian protein protein interaction trap	MI:0396	predetermined participant
282b	282	MI:0475	genbank	4932	NP_041004	HTLV2_rex	11909	MI:0496	bait	MI:0499	unspecified role	MI:0398	two hybrid pooling approach	MI:0078	nucleotide sequence identification
282p	282	MI:0475	genbank	4932	BC011562.1	SP100	9606	MI:0498	prey	MI:0499	unspecified role	MI:0398	two hybrid pooling approach	MI:0078	nucleotide sequence identification
283b	283	MI:0475	genbank	4932	NP_041004	HTLV2_rex	11909	MI:0496	bait	MI:0499	unspecified role	MI:0397	two hybrid array	MI:0396	predetermined participant
283p	283	MI:0475	genbank	4932	BC011562.1	SP100	9606	MI:0498	prey	MI:0499	unspecified role	MI:0397	two hybrid array	MI:0396	predetermined participant
284b	284	MI:0475	genbank	4932	BC064389.1	SSX2IP	9606	MI:0496	bait	MI:0499	unspecified role	MI:0398	two hybrid pooling approach	MI:0078	nucleotide sequence identification
284p	284	MI:0475	genbank	4932	NP_041005	HTLV2_tax2	11909	MI:0498	prey	MI:0499	unspecified role	MI:0398	two hybrid pooling approach	MI:0078	nucleotide sequence identification
285b	285	MI:0475	genbank	4932	BC064389.1	SSX2IP	9606	MI:0496	bait	MI:0499	unspecified role	MI:0397	two hybrid array	MI:0396	predetermined participant
285p	285	MI:0475	genbank	4932	NP_041005	HTLV2_tax2	11909	MI:0498	prey	MI:0499	unspecified role	MI:0397	two hybrid array	MI:0396	predetermined participant
286b	286	MI:0475	genbank	4932	NP_041005	HTLV2_tax2	11909	MI:0496	bait	MI:0499	unspecified role	MI:0231	mammalian protein protein interaction trap	MI:0396	predetermined participant
286p	286	MI:0475	genbank	4932	BC064389.1	SSX2IP	9606	MI:0498	prey	MI:0499	unspecified role	MI:0231	mammalian protein protein interaction trap	MI:0396	predetermined participant
287b	287	MI:0475	genbank	4932	NP_041005	HTLV2_tax2	11909	MI:0496	bait	MI:0499	unspecified role	MI:0398	two hybrid pooling approach	MI:0078	nucleotide sequence identification
287p	287	MI:0475	genbank	4932	BC016664.1	CRX	9606	MI:0498	prey	MI:0499	unspecified role	MI:0398	two hybrid pooling approach	MI:0078	nucleotide sequence identification
288b	288	MI:0475	genbank	4932	NP_041005	HTLV2_tax2	11909	MI:0496	bait	MI:0499	unspecified role	MI:0397	two hybrid array	MI:0396	predetermined participant
288p	288	MI:0475	genbank	4932	BC016664.1	CRX	9606	MI:0498	prey	MI:0499	unspecified role	MI:0397	two hybrid array	MI:0396	predetermined participant
289b	289	MI:0475	genbank	4932	NP_041005	HTLV2_tax2	11909	MI:0496	bait	MI:0499	unspecified role	MI:0231	mammalian protein protein interaction trap	MI:0396	predetermined participant
289p	289	MI:0475	genbank	4932	BC016664.1	CRX	9606	MI:0498	prey	MI:0499	unspecified role	MI:0231	mammalian protein protein interaction trap	MI:0396	predetermined participant
28b	28	MI:0475	genbank	4932	NP_057863	HTLV1_rex	11908	MI:0496	bait	MI:0499	unspecified role	MI:0397	two hybrid array	MI:0396	predetermined participant
28p	28	MI:0475	genbank	4932	BC000322.2	SPAG5	9606	MI:0498	prey	MI:0499	unspecified role	MI:0397	two hybrid array	MI:0396	predetermined participant
290b	290	MI:0475	genbank	4932	NP_041005	HTLV2_tax2	11909	MI:0496	bait	MI:0499	unspecified role	MI:0398	two hybrid pooling approach	MI:0078	nucleotide sequence identification
290p	290	MI:0475	genbank	4932	BC010744.1	Dlc2	9606	MI:0498	prey	MI:0499	unspecified role	MI:0398	two hybrid pooling approach	MI:0078	nucleotide sequence identification
291b	291	MI:0475	genbank	4932	NP_041005	HTLV2_tax2	11909	MI:0496	bait	MI:0499	unspecified role	MI:0397	two hybrid array	MI:0396	predetermined participant
291p	291	MI:0475	genbank	4932	BC010744.1	Dlc2	9606	MI:0498	prey	MI:0499	unspecified role	MI:0397	two hybrid array	MI:0396	predetermined participant
292b	292	MI:0475	genbank	4932	BC033868.1	CCDC24	9606	MI:0496	bait	MI:0499	unspecified role	MI:0398	two hybrid pooling approach	MI:0078	nucleotide sequence identification
292p	292	MI:0475	genbank	4932	NP_041005	HTLV2_tax2	11909	MI:0498	prey	MI:0499	unspecified role	MI:0398	two hybrid pooling approach	MI:0078	nucleotide sequence identification
293b	293	MI:0475	genbank	4932	BC033868.1	CCDC24	9606	MI:0496	bait	MI:0499	unspecified role	MI:0397	two hybrid array	MI:0396	predetermined participant
293p	293	MI:0475	genbank	4932	NP_041005	HTLV2_tax2	11909	MI:0498	prey	MI:0499	unspecified role	MI:0397	two hybrid array	MI:0396	predetermined participant
294b	294	MI:0475	genbank	4932	BC021716.2	MGC27019	9606	MI:0496	bait	MI:0499	unspecified role	MI:0398	two hybrid pooling approach	MI:0078	nucleotide sequence identification
294p	294	MI:0475	genbank	4932	NP_041005	HTLV2_tax2	11909	MI:0498	prey	MI:0499	unspecified role	MI:0398	two hybrid pooling approach	MI:0078	nucleotide sequence identification
295b	295	MI:0475	genbank	4932	BC021716.2	MGC27019	9606	MI:0496	bait	MI:0499	unspecified role	MI:0397	two hybrid array	MI:0396	predetermined participant
295p	295	MI:0475	genbank	4932	NP_041005	HTLV2_tax2	11909	MI:0498	prey	MI:0499	unspecified role	MI:0397	two hybrid array	MI:0396	predetermined participant
296b	296	MI:0475	genbank	4932	BC065007.1	DDX6	9606	MI:0496	bait	MI:0499	unspecified role	MI:0398	two hybrid pooling approach	MI:0078	nucleotide sequence identification
296p	296	MI:0475	genbank	4932	NP_041005	HTLV2_tax2	11909	MI:0498	prey	MI:0499	unspecified role	MI:0398	two hybrid pooling approach	MI:0078	nucleotide sequence identification
297b	297	MI:0475	genbank	4932	BC065007.1	DDX6	9606	MI:0496	bait	MI:0499	unspecified role	MI:0397	two hybrid array	MI:0396	predetermined participant
297p	297	MI:0475	genbank	4932	NP_041005	HTLV2_tax2	11909	MI:0498	prey	MI:0499	unspecified role	MI:0397	two hybrid array	MI:0396	predetermined participant
298b	298	MI:0475	genbank	4932	BC072442.1	EWSR1	9606	MI:0496	bait	MI:0499	unspecified role	MI:0398	two hybrid pooling approach	MI:0078	nucleotide sequence identification
298p	298	MI:0475	genbank	4932	NP_041005	HTLV2_tax2	11909	MI:0498	prey	MI:0499	unspecified role	MI:0398	two hybrid pooling approach	MI:0078	nucleotide sequence identification
299b	299	MI:0475	genbank	4932	BC072442.1	EWSR1	9606	MI:0496	bait	MI:0499	unspecified role	MI:0397	two hybrid array	MI:0396	predetermined participant
299p	299	MI:0475	genbank	4932	NP_041005	HTLV2_tax2	11909	MI:0498	prey	MI:0499	unspecified role	MI:0397	two hybrid array	MI:0396	predetermined participant
29b	29	MI:0475	genbank	4932	NP_057863	HTLV1_rex	11908	MI:0496	bait	MI:0499	unspecified role	MI:0398	two hybrid pooling approach	MI:0078	nucleotide sequence identification
29p	29	MI:0475	genbank	4932	BC016664.1	CRX	9606	MI:0498	prey	MI:0499	unspecified role	MI:0398	two hybrid pooling approach	MI:0078	nucleotide sequence identification
2b	2	MI:0475	genbank	4932	BC051816.1	C20orf81	9606	MI:0496	bait	MI:0499	unspecified role	MI:0397	two hybrid array	MI:0396	predetermined participant
2p	2	MI:0475	genbank	4932	NP_057865	HTLV1_env	11908	MI:0498	prey	MI:0499	unspecified role	MI:0397	two hybrid array	MI:0396	predetermined participant
300b	300	MI:0475	genbank	4932	NP_041005	HTLV2_tax2	11909	MI:0496	bait	MI:0499	unspecified role	MI:0398	two hybrid pooling approach	MI:0078	nucleotide sequence identification
300p	300	MI:0475	genbank	4932	BC036755.2	LNX2	9606	MI:0498	prey	MI:0499	unspecified role	MI:0398	two hybrid pooling approach	MI:0078	nucleotide sequence identification
301b	301	MI:0475	genbank	4932	NP_041005	HTLV2_tax2	11909	MI:0496	bait	MI:0499	unspecified role	MI:0397	two hybrid array	MI:0396	predetermined participant
301p	301	MI:0475	genbank	4932	BC036755.2	LNX2	9606	MI:0498	prey	MI:0499	unspecified role	MI:0397	two hybrid array	MI:0396	predetermined participant
302b	302	MI:0475	genbank	4932	BC036755.2	LNX2	9606	MI:0496	bait	MI:0499	unspecified role	MI:0398	two hybrid pooling approach	MI:0078	nucleotide sequence identification
302p	302	MI:0475	genbank	4932	NP_041005	HTLV2_tax2	11909	MI:0498	prey	MI:0499	unspecified role	MI:0398	two hybrid pooling approach	MI:0078	nucleotide sequence identification
303b	303	MI:0475	genbank	4932	BC036755.2	LNX2	9606	MI:0496	bait	MI:0499	unspecified role	MI:0397	two hybrid array	MI:0396	predetermined participant
303p	303	MI:0475	genbank	4932	NP_041005	HTLV2_tax2	11909	MI:0498	prey	MI:0499	unspecified role	MI:0397	two hybrid array	MI:0396	predetermined participant
304b	304	MI:0475	genbank	4932	NP_041005	HTLV2_tax2	11909	MI:0496	bait	MI:0499	unspecified role	MI:0398	two hybrid pooling approach	MI:0078	nucleotide sequence identification
304p	304	MI:0475	genbank	4932	BC050717.2	NUP62	9606	MI:0498	prey	MI:0499	unspecified role	MI:0398	two hybrid pooling approach	MI:0078	nucleotide sequence identification
305b	305	MI:0475	genbank	4932	NP_041005	HTLV2_tax2	11909	MI:0496	bait	MI:0499	unspecified role	MI:0397	two hybrid array	MI:0396	predetermined participant
305p	305	MI:0475	genbank	4932	BC050717.2	NUP62	9606	MI:0498	prey	MI:0499	unspecified role	MI:0397	two hybrid array	MI:0396	predetermined participant
306b	306	MI:0475	genbank	4932	BC026306.1	POLM	9606	MI:0496	bait	MI:0499	unspecified role	MI:0398	two hybrid pooling approach	MI:0078	nucleotide sequence identification
306p	306	MI:0475	genbank	4932	NP_041005	HTLV2_tax2	11909	MI:0498	prey	MI:0499	unspecified role	MI:0398	two hybrid pooling approach	MI:0078	nucleotide sequence identification
307b	307	MI:0475	genbank	4932	BC026306.1	POLM	9606	MI:0496	bait	MI:0499	unspecified role	MI:0397	two hybrid array	MI:0396	predetermined participant
307p	307	MI:0475	genbank	4932	NP_041005	HTLV2_tax2	11909	MI:0498	prey	MI:0499	unspecified role	MI:0397	two hybrid array	MI:0396	predetermined participant
308b	308	MI:0475	genbank	4932	NP_041005	HTLV2_tax2	11909	MI:0496	bait	MI:0499	unspecified role	MI:0398	two hybrid pooling approach	MI:0078	nucleotide sequence identification
308p	308	MI:0475	genbank	4932	BC002641.2	KRT15	9606	MI:0498	prey	MI:0499	unspecified role	MI:0398	two hybrid pooling approach	MI:0078	nucleotide sequence identification
309b	309	MI:0475	genbank	4932	NP_041005	HTLV2_tax2	11909	MI:0496	bait	MI:0499	unspecified role	MI:0397	two hybrid array	MI:0396	predetermined participant
309p	309	MI:0475	genbank	4932	BC002641.2	KRT15	9606	MI:0498	prey	MI:0499	unspecified role	MI:0397	two hybrid array	MI:0396	predetermined participant
30b	30	MI:0475	genbank	4932	NP_057863	HTLV1_rex	11908	MI:0496	bait	MI:0499	unspecified role	MI:0397	two hybrid array	MI:0396	predetermined participant
30p	30	MI:0475	genbank	4932	BC016664.1	CRX	9606	MI:0498	prey	MI:0499	unspecified role	MI:0397	two hybrid array	MI:0396	predetermined participant
310b	310	MI:0475	genbank	4932	NP_041005	HTLV2_tax2	11909	MI:0496	bait	MI:0499	unspecified role	MI:0398	two hybrid pooling approach	MI:0078	nucleotide sequence identification
310p	310	MI:0475	genbank	4932	BC057825.1	LOC388818	9606	MI:0498	prey	MI:0499	unspecified role	MI:0398	two hybrid pooling approach	MI:0078	nucleotide sequence identification
311b	311	MI:0475	genbank	4932	NP_041005	HTLV2_tax2	11909	MI:0496	bait	MI:0499	unspecified role	MI:0397	two hybrid array	MI:0396	predetermined participant
311p	311	MI:0475	genbank	4932	BC057825.1	LOC388818	9606	MI:0498	prey	MI:0499	unspecified role	MI:0397	two hybrid array	MI:0396	predetermined participant
312b	312	MI:0475	genbank	4932	NP_041005	HTLV2_tax2	11909	MI:0496	bait	MI:0499	unspecified role	MI:0231	mammalian protein protein interaction trap	MI:0396	predetermined participant
312p	312	MI:0475	genbank	4932	BC057825.1	LOC388818	9606	MI:0498	prey	MI:0499	unspecified role	MI:0231	mammalian protein protein interaction trap	MI:0396	predetermined participant
313b	313	MI:0475	genbank	4932	BC006485.1	VPS28	9606	MI:0496	bait	MI:0499	unspecified role	MI:0398	two hybrid pooling approach	MI:0078	nucleotide sequence identification
313p	313	MI:0475	genbank	4932	NP_041005	HTLV2_tax2	11909	MI:0498	prey	MI:0499	unspecified role	MI:0398	two hybrid pooling approach	MI:0078	nucleotide sequence identification
314b	314	MI:0475	genbank	4932	BC006485.1	VPS28	9606	MI:0496	bait	MI:0499	unspecified role	MI:0397	two hybrid array	MI:0396	predetermined participant
314p	314	MI:0475	genbank	4932	NP_041005	HTLV2_tax2	11909	MI:0498	prey	MI:0499	unspecified role	MI:0397	two hybrid array	MI:0396	predetermined participant
315b	315	MI:0475	genbank	4932	BC000244.1	SPG21	9606	MI:0496	bait	MI:0499	unspecified role	MI:0398	two hybrid pooling approach	MI:0078	nucleotide sequence identification
315p	315	MI:0475	genbank	4932	NP_041005	HTLV2_tax2	11909	MI:0498	prey	MI:0499	unspecified role	MI:0398	two hybrid pooling approach	MI:0078	nucleotide sequence identification
316b	316	MI:0475	genbank	4932	BC000244.1	SPG21	9606	MI:0496	bait	MI:0499	unspecified role	MI:0397	two hybrid array	MI:0396	predetermined participant
316p	316	MI:0475	genbank	4932	NP_041005	HTLV2_tax2	11909	MI:0498	prey	MI:0499	unspecified role	MI:0397	two hybrid array	MI:0396	predetermined participant
317b	317	MI:0475	genbank	4932	NP_041005	HTLV2_tax2	11909	MI:0496	bait	MI:0499	unspecified role	MI:0231	mammalian protein protein interaction trap	MI:0396	predetermined participant
317p	317	MI:0475	genbank	4932	BC000244.1	SPG21	9606	MI:0498	prey	MI:0499	unspecified role	MI:0231	mammalian protein protein interaction trap	MI:0396	predetermined participant
318b	318	MI:0475	genbank	4932	BC001958.1	ARL6IP4	9606	MI:0496	bait	MI:0499	unspecified role	MI:0398	two hybrid pooling approach	MI:0078	nucleotide sequence identification
318p	318	MI:0475	genbank	4932	NP_041005	HTLV2_tax2	11909	MI:0498	prey	MI:0499	unspecified role	MI:0398	two hybrid pooling approach	MI:0078	nucleotide sequence identification
319b	319	MI:0475	genbank	4932	BC001958.1	ARL6IP4	9606	MI:0496	bait	MI:0499	unspecified role	MI:0397	two hybrid array	MI:0396	predetermined participant
319p	319	MI:0475	genbank	4932	NP_041005	HTLV2_tax2	11909	MI:0498	prey	MI:0499	unspecified role	MI:0397	two hybrid array	MI:0396	predetermined participant
31b	31	MI:0475	genbank	4932	NP_057863	HTLV1_rex	11908	MI:0496	bait	MI:0499	unspecified role	MI:0398	two hybrid pooling approach	MI:0078	nucleotide sequence identification
31p	31	MI:0475	genbank	4932	BC010744.1	Dlc2	9606	MI:0498	prey	MI:0499	unspecified role	MI:0398	two hybrid pooling approach	MI:0078	nucleotide sequence identification
320b	320	MI:0475	genbank	4932	BC001219.1	ZNF581	9606	MI:0496	bait	MI:0499	unspecified role	MI:0398	two hybrid pooling approach	MI:0078	nucleotide sequence identification
320p	320	MI:0475	genbank	4932	NP_041005	HTLV2_tax2	11909	MI:0498	prey	MI:0499	unspecified role	MI:0398	two hybrid pooling approach	MI:0078	nucleotide sequence identification
321b	321	MI:0475	genbank	4932	BC001219.1	ZNF581	9606	MI:0496	bait	MI:0499	unspecified role	MI:0397	two hybrid array	MI:0396	predetermined participant
321p	321	MI:0475	genbank	4932	NP_041005	HTLV2_tax2	11909	MI:0498	prey	MI:0499	unspecified role	MI:0397	two hybrid array	MI:0396	predetermined participant
322b	322	MI:0475	genbank	4932	BC008781.2	C8orf32	9606	MI:0496	bait	MI:0499	unspecified role	MI:0398	two hybrid pooling approach	MI:0078	nucleotide sequence identification
322p	322	MI:0475	genbank	4932	NP_041005	HTLV2_tax2	11909	MI:0498	prey	MI:0499	unspecified role	MI:0398	two hybrid pooling approach	MI:0078	nucleotide sequence identification
323b	323	MI:0475	genbank	4932	BC008781.2	C8orf32	9606	MI:0496	bait	MI:0499	unspecified role	MI:0397	two hybrid array	MI:0396	predetermined participant
323p	323	MI:0475	genbank	4932	NP_041005	HTLV2_tax2	11909	MI:0498	prey	MI:0499	unspecified role	MI:0397	two hybrid array	MI:0396	predetermined participant
324b	324	MI:0475	genbank	4932	BC030546.1	FLJ10726	9606	MI:0496	bait	MI:0499	unspecified role	MI:0398	two hybrid pooling approach	MI:0078	nucleotide sequence identification
324p	324	MI:0475	genbank	4932	NP_041005	HTLV2_tax2	11909	MI:0498	prey	MI:0499	unspecified role	MI:0398	two hybrid pooling approach	MI:0078	nucleotide sequence identification
325b	325	MI:0475	genbank	4932	BC030546.1	FLJ10726	9606	MI:0496	bait	MI:0499	unspecified role	MI:0397	two hybrid array	MI:0396	predetermined participant
325p	325	MI:0475	genbank	4932	NP_041005	HTLV2_tax2	11909	MI:0498	prey	MI:0499	unspecified role	MI:0397	two hybrid array	MI:0396	predetermined participant
326b	326	MI:0475	genbank	4932	BC063703.1	LOC595101	9606	MI:0496	bait	MI:0499	unspecified role	MI:0398	two hybrid pooling approach	MI:0078	nucleotide sequence identification
326p	326	MI:0475	genbank	4932	NP_041005	HTLV2_tax2	11909	MI:0498	prey	MI:0499	unspecified role	MI:0398	two hybrid pooling approach	MI:0078	nucleotide sequence identification
327b	327	MI:0475	genbank	4932	BC063703.1	LOC595101	9606	MI:0496	bait	MI:0499	unspecified role	MI:0397	two hybrid array	MI:0396	predetermined participant
327p	327	MI:0475	genbank	4932	NP_041005	HTLV2_tax2	11909	MI:0498	prey	MI:0499	unspecified role	MI:0397	two hybrid array	MI:0396	predetermined participant
328b	328	MI:0475	genbank	4932	BC007654.2	NIF3L1	9606	MI:0496	bait	MI:0499	unspecified role	MI:0398	two hybrid pooling approach	MI:0078	nucleotide sequence identification
328p	328	MI:0475	genbank	4932	NP_041005	HTLV2_tax2	11909	MI:0498	prey	MI:0499	unspecified role	MI:0398	two hybrid pooling approach	MI:0078	nucleotide sequence identification
329b	329	MI:0475	genbank	4932	BC007654.2	NIF3L1	9606	MI:0496	bait	MI:0499	unspecified role	MI:0397	two hybrid array	MI:0396	predetermined participant
329p	329	MI:0475	genbank	4932	NP_041005	HTLV2_tax2	11909	MI:0498	prey	MI:0499	unspecified role	MI:0397	two hybrid array	MI:0396	predetermined participant
32b	32	MI:0475	genbank	4932	NP_057863	HTLV1_rex	11908	MI:0496	bait	MI:0499	unspecified role	MI:0397	two hybrid array	MI:0396	predetermined participant
32p	32	MI:0475	genbank	4932	BC010744.1	Dlc2	9606	MI:0498	prey	MI:0499	unspecified role	MI:0397	two hybrid array	MI:0396	predetermined participant
330b	330	MI:0475	genbank	4932	BC010076.2	MRPS6	9606	MI:0496	bait	MI:0499	unspecified role	MI:0398	two hybrid pooling approach	MI:0078	nucleotide sequence identification
330p	330	MI:0475	genbank	4932	NP_041005	HTLV2_tax2	11909	MI:0498	prey	MI:0499	unspecified role	MI:0398	two hybrid pooling approach	MI:0078	nucleotide sequence identification
331b	331	MI:0475	genbank	4932	BC010076.2	MRPS6	9606	MI:0496	bait	MI:0499	unspecified role	MI:0397	two hybrid array	MI:0396	predetermined participant
331p	331	MI:0475	genbank	4932	NP_041005	HTLV2_tax2	11909	MI:0498	prey	MI:0499	unspecified role	MI:0397	two hybrid array	MI:0396	predetermined participant
332b	332	MI:0475	genbank	4932	NP_041005	HTLV2_tax2	11909	MI:0496	bait	MI:0499	unspecified role	MI:0231	mammalian protein protein interaction trap	MI:0396	predetermined participant
332p	332	MI:0475	genbank	4932	BC010076.2	MRPS6	9606	MI:0498	prey	MI:0499	unspecified role	MI:0231	mammalian protein protein interaction trap	MI:0396	predetermined participant
333b	333	MI:0475	genbank	4932	BC069615.1	SLC2A4	9606	MI:0496	bait	MI:0499	unspecified role	MI:0398	two hybrid pooling approach	MI:0078	nucleotide sequence identification
333p	333	MI:0475	genbank	4932	NP_041005	HTLV2_tax2	11909	MI:0498	prey	MI:0499	unspecified role	MI:0398	two hybrid pooling approach	MI:0078	nucleotide sequence identification
334b	334	MI:0475	genbank	4932	BC069615.1	SLC2A4	9606	MI:0496	bait	MI:0499	unspecified role	MI:0397	two hybrid array	MI:0396	predetermined participant
334p	334	MI:0475	genbank	4932	NP_041005	HTLV2_tax2	11909	MI:0498	prey	MI:0499	unspecified role	MI:0397	two hybrid array	MI:0396	predetermined participant
335b	335	MI:0475	genbank	4932	NP_041005	HTLV2_tax2	11909	MI:0496	bait	MI:0499	unspecified role	MI:0398	two hybrid pooling approach	MI:0078	nucleotide sequence identification
335p	335	MI:0475	genbank	4932	BC060773.1	SOX5	9606	MI:0498	prey	MI:0499	unspecified role	MI:0398	two hybrid pooling approach	MI:0078	nucleotide sequence identification
336b	336	MI:0475	genbank	4932	NP_041005	HTLV2_tax2	11909	MI:0496	bait	MI:0499	unspecified role	MI:0397	two hybrid array	MI:0396	predetermined participant
336p	336	MI:0475	genbank	4932	BC060773.1	SOX5	9606	MI:0498	prey	MI:0499	unspecified role	MI:0397	two hybrid array	MI:0396	predetermined participant
337b	337	MI:0475	genbank	4932	NP_041005	HTLV2_tax2	11909	MI:0496	bait	MI:0499	unspecified role	MI:0231	mammalian protein protein interaction trap	MI:0396	predetermined participant
337p	337	MI:0475	genbank	4932	BC060773.1	SOX5	9606	MI:0498	prey	MI:0499	unspecified role	MI:0231	mammalian protein protein interaction trap	MI:0396	predetermined participant
338b	338	MI:0475	genbank	4932	NP_041005	HTLV2_tax2	11909	MI:0496	bait	MI:0499	unspecified role	MI:0398	two hybrid pooling approach	MI:0078	nucleotide sequence identification
338p	338	MI:0475	genbank	4932	BC011562.1	SP100	9606	MI:0498	prey	MI:0499	unspecified role	MI:0398	two hybrid pooling approach	MI:0078	nucleotide sequence identification
339b	339	MI:0475	genbank	4932	NP_041005	HTLV2_tax2	11909	MI:0496	bait	MI:0499	unspecified role	MI:0397	two hybrid array	MI:0396	predetermined participant
339p	339	MI:0475	genbank	4932	BC011562.1	SP100	9606	MI:0498	prey	MI:0499	unspecified role	MI:0397	two hybrid array	MI:0396	predetermined participant
33b	33	MI:0475	genbank	4932	NP_057863	HTLV1_rex	11908	MI:0496	bait	MI:0499	unspecified role	MI:0231	mammalian protein protein interaction trap	MI:0396	predetermined participant
33p	33	MI:0475	genbank	4932	BC010744.1	Dlc2	9606	MI:0498	prey	MI:0499	unspecified role	MI:0231	mammalian protein protein interaction trap	MI:0396	predetermined participant
340b	340	MI:0475	genbank	4932	BC026902.1	ZBTB16	9606	MI:0496	bait	MI:0499	unspecified role	MI:0398	two hybrid pooling approach	MI:0078	nucleotide sequence identification
340p	340	MI:0475	genbank	4932	NP_041005	HTLV2_tax2	11909	MI:0498	prey	MI:0499	unspecified role	MI:0398	two hybrid pooling approach	MI:0078	nucleotide sequence identification
341b	341	MI:0475	genbank	4932	BC026902.1	ZBTB16	9606	MI:0496	bait	MI:0499	unspecified role	MI:0397	two hybrid array	MI:0396	predetermined participant
341p	341	MI:0475	genbank	4932	NP_041005	HTLV2_tax2	11909	MI:0498	prey	MI:0499	unspecified role	MI:0397	two hybrid array	MI:0396	predetermined participant
342b	342	MI:0475	genbank	4932	BC014100.2	GCC1	9606	MI:0496	bait	MI:0499	unspecified role	MI:0398	two hybrid pooling approach	MI:0078	nucleotide sequence identification
342p	342	MI:0475	genbank	4932	NP_041005	HTLV2_tax2	11909	MI:0498	prey	MI:0499	unspecified role	MI:0398	two hybrid pooling approach	MI:0078	nucleotide sequence identification
343b	343	MI:0475	genbank	4932	BC014100.2	GCC1	9606	MI:0496	bait	MI:0499	unspecified role	MI:0397	two hybrid array	MI:0396	predetermined participant
343p	343	MI:0475	genbank	4932	NP_041005	HTLV2_tax2	11909	MI:0498	prey	MI:0499	unspecified role	MI:0397	two hybrid array	MI:0396	predetermined participant
344b	344	MI:0475	genbank	4932	BC032442.1	NKAP	9606	MI:0496	bait	MI:0499	unspecified role	MI:0398	two hybrid pooling approach	MI:0078	nucleotide sequence identification
344p	344	MI:0475	genbank	4932	NP_041005	HTLV2_tax2	11909	MI:0498	prey	MI:0499	unspecified role	MI:0398	two hybrid pooling approach	MI:0078	nucleotide sequence identification
345b	345	MI:0475	genbank	4932	BC032442.1	NKAP	9606	MI:0496	bait	MI:0499	unspecified role	MI:0397	two hybrid array	MI:0396	predetermined participant
345p	345	MI:0475	genbank	4932	NP_041005	HTLV2_tax2	11909	MI:0498	prey	MI:0499	unspecified role	MI:0397	two hybrid array	MI:0396	predetermined participant
346b	346	MI:0475	genbank	4932	BC016902.1	NUDT18	9606	MI:0496	bait	MI:0499	unspecified role	MI:0398	two hybrid pooling approach	MI:0078	nucleotide sequence identification
346p	346	MI:0475	genbank	4932	NP_041005	HTLV2_tax2	11909	MI:0498	prey	MI:0499	unspecified role	MI:0398	two hybrid pooling approach	MI:0078	nucleotide sequence identification
347b	347	MI:0475	genbank	4932	BC016902.1	NUDT18	9606	MI:0496	bait	MI:0499	unspecified role	MI:0397	two hybrid array	MI:0396	predetermined participant
347p	347	MI:0475	genbank	4932	NP_041005	HTLV2_tax2	11909	MI:0498	prey	MI:0499	unspecified role	MI:0397	two hybrid array	MI:0396	predetermined participant
348b	348	MI:0475	genbank	4932	BC004930.1	ZNF614	9606	MI:0496	bait	MI:0499	unspecified role	MI:0398	two hybrid pooling approach	MI:0078	nucleotide sequence identification
348p	348	MI:0475	genbank	4932	NP_041005	HTLV2_tax2	11909	MI:0498	prey	MI:0499	unspecified role	MI:0398	two hybrid pooling approach	MI:0078	nucleotide sequence identification
349b	349	MI:0475	genbank	4932	BC004930.1	ZNF614	9606	MI:0496	bait	MI:0499	unspecified role	MI:0397	two hybrid array	MI:0396	predetermined participant
349p	349	MI:0475	genbank	4932	NP_041005	HTLV2_tax2	11909	MI:0498	prey	MI:0499	unspecified role	MI:0397	two hybrid array	MI:0396	predetermined participant
34b	34	MI:0475	genbank	4932	BC057775.1	FLJ25439	9606	MI:0496	bait	MI:0499	unspecified role	MI:0398	two hybrid pooling approach	MI:0078	nucleotide sequence identification
34p	34	MI:0475	genbank	4932	NP_057863	HTLV1_rex	11908	MI:0498	prey	MI:0499	unspecified role	MI:0398	two hybrid pooling approach	MI:0078	nucleotide sequence identification
350b	350	MI:0475	genbank	4932	NP_041005	HTLV2_tax2	11909	MI:0496	bait	MI:0499	unspecified role	MI:0398	two hybrid pooling approach	MI:0078	nucleotide sequence identification
350p	350	MI:0475	genbank	4932	BC025689.1	FLJ32855	9606	MI:0498	prey	MI:0499	unspecified role	MI:0398	two hybrid pooling approach	MI:0078	nucleotide sequence identification
351b	351	MI:0475	genbank	4932	NP_041005	HTLV2_tax2	11909	MI:0496	bait	MI:0499	unspecified role	MI:0397	two hybrid array	MI:0396	predetermined participant
351p	351	MI:0475	genbank	4932	BC025689.1	FLJ32855	9606	MI:0498	prey	MI:0499	unspecified role	MI:0397	two hybrid array	MI:0396	predetermined participant
352b	352	MI:0475	genbank	4932	BC025689.1	FLJ32855	9606	MI:0496	bait	MI:0499	unspecified role	MI:0398	two hybrid pooling approach	MI:0078	nucleotide sequence identification
352p	352	MI:0475	genbank	4932	NP_041005	HTLV2_tax2	11909	MI:0498	prey	MI:0499	unspecified role	MI:0398	two hybrid pooling approach	MI:0078	nucleotide sequence identification
353b	353	MI:0475	genbank	4932	BC025689.1	FLJ32855	9606	MI:0496	bait	MI:0499	unspecified role	MI:0397	two hybrid array	MI:0396	predetermined participant
353p	353	MI:0475	genbank	4932	NP_041005	HTLV2_tax2	11909	MI:0498	prey	MI:0499	unspecified role	MI:0397	two hybrid array	MI:0396	predetermined participant
354b	354	MI:0475	genbank	4932	BC017186.2	FLJ22471	9606	MI:0496	bait	MI:0499	unspecified role	MI:0398	two hybrid pooling approach	MI:0078	nucleotide sequence identification
354p	354	MI:0475	genbank	4932	NP_041005	HTLV2_tax2	11909	MI:0498	prey	MI:0499	unspecified role	MI:0398	two hybrid pooling approach	MI:0078	nucleotide sequence identification
355b	355	MI:0475	genbank	4932	BC017186.2	FLJ22471	9606	MI:0496	bait	MI:0499	unspecified role	MI:0397	two hybrid array	MI:0396	predetermined participant
355p	355	MI:0475	genbank	4932	NP_041005	HTLV2_tax2	11909	MI:0498	prey	MI:0499	unspecified role	MI:0397	two hybrid array	MI:0396	predetermined participant
356b	356	MI:0475	genbank	4932	NP_041005	HTLV2_tax2	11909	MI:0496	bait	MI:0499	unspecified role	MI:0398	two hybrid pooling approach	MI:0078	nucleotide sequence identification
356p	356	MI:0475	genbank	4932	BC014050.2	Cep63	9606	MI:0498	prey	MI:0499	unspecified role	MI:0398	two hybrid pooling approach	MI:0078	nucleotide sequence identification
357b	357	MI:0475	genbank	4932	NP_041005	HTLV2_tax2	11909	MI:0496	bait	MI:0499	unspecified role	MI:0397	two hybrid array	MI:0396	predetermined participant
357p	357	MI:0475	genbank	4932	BC014050.2	Cep63	9606	MI:0498	prey	MI:0499	unspecified role	MI:0397	two hybrid array	MI:0396	predetermined participant
358b	358	MI:0475	genbank	4932	BC014050.2	Cep63	9606	MI:0496	bait	MI:0499	unspecified role	MI:0398	two hybrid pooling approach	MI:0078	nucleotide sequence identification
358p	358	MI:0475	genbank	4932	NP_041005	HTLV2_tax2	11909	MI:0498	prey	MI:0499	unspecified role	MI:0398	two hybrid pooling approach	MI:0078	nucleotide sequence identification
359b	359	MI:0475	genbank	4932	BC014050.2	Cep63	9606	MI:0496	bait	MI:0499	unspecified role	MI:0397	two hybrid array	MI:0396	predetermined participant
359p	359	MI:0475	genbank	4932	NP_041005	HTLV2_tax2	11909	MI:0498	prey	MI:0499	unspecified role	MI:0397	two hybrid array	MI:0396	predetermined participant
35b	35	MI:0475	genbank	4932	BC057775.1	FLJ25439	9606	MI:0496	bait	MI:0499	unspecified role	MI:0397	two hybrid array	MI:0396	predetermined participant
35p	35	MI:0475	genbank	4932	NP_057863	HTLV1_rex	11908	MI:0498	prey	MI:0499	unspecified role	MI:0397	two hybrid array	MI:0396	predetermined participant
360b	360	MI:0475	genbank	4932	BC030598.2	Cep70	9606	MI:0496	bait	MI:0499	unspecified role	MI:0398	two hybrid pooling approach	MI:0078	nucleotide sequence identification
360p	360	MI:0475	genbank	4932	NP_041005	HTLV2_tax2	11909	MI:0498	prey	MI:0499	unspecified role	MI:0398	two hybrid pooling approach	MI:0078	nucleotide sequence identification
361b	361	MI:0475	genbank	4932	BC030598.2	Cep70	9606	MI:0496	bait	MI:0499	unspecified role	MI:0397	two hybrid array	MI:0396	predetermined participant
361p	361	MI:0475	genbank	4932	NP_041005	HTLV2_tax2	11909	MI:0498	prey	MI:0499	unspecified role	MI:0397	two hybrid array	MI:0396	predetermined participant
362b	362	MI:0475	genbank	4932	BC034327.1	KIAA1683	9606	MI:0496	bait	MI:0499	unspecified role	MI:0398	two hybrid pooling approach	MI:0078	nucleotide sequence identification
362p	362	MI:0475	genbank	4932	NP_041005	HTLV2_tax2	11909	MI:0498	prey	MI:0499	unspecified role	MI:0398	two hybrid pooling approach	MI:0078	nucleotide sequence identification
363b	363	MI:0475	genbank	4932	BC034327.1	KIAA1683	9606	MI:0496	bait	MI:0499	unspecified role	MI:0397	two hybrid array	MI:0396	predetermined participant
363p	363	MI:0475	genbank	4932	NP_041005	HTLV2_tax2	11909	MI:0498	prey	MI:0499	unspecified role	MI:0397	two hybrid array	MI:0396	predetermined participant
364b	364	MI:0475	genbank	4932	BC009964.2	MAD1L1	9606	MI:0496	bait	MI:0499	unspecified role	MI:0398	two hybrid pooling approach	MI:0078	nucleotide sequence identification
364p	364	MI:0475	genbank	4932	NP_041005	HTLV2_tax2	11909	MI:0498	prey	MI:0499	unspecified role	MI:0398	two hybrid pooling approach	MI:0078	nucleotide sequence identification
365b	365	MI:0475	genbank	4932	BC009964.2	MAD1L1	9606	MI:0496	bait	MI:0499	unspecified role	MI:0397	two hybrid array	MI:0396	predetermined participant
365p	365	MI:0475	genbank	4932	NP_041005	HTLV2_tax2	11909	MI:0498	prey	MI:0499	unspecified role	MI:0397	two hybrid array	MI:0396	predetermined participant
366b	366	MI:0475	genbank	4932	BC006224.2	MGC11257	9606	MI:0496	bait	MI:0499	unspecified role	MI:0398	two hybrid pooling approach	MI:0078	nucleotide sequence identification
366p	366	MI:0475	genbank	4932	NP_041005	HTLV2_tax2	11909	MI:0498	prey	MI:0499	unspecified role	MI:0398	two hybrid pooling approach	MI:0078	nucleotide sequence identification
367b	367	MI:0475	genbank	4932	BC006224.2	MGC11257	9606	MI:0496	bait	MI:0499	unspecified role	MI:0397	two hybrid array	MI:0396	predetermined participant
367p	367	MI:0475	genbank	4932	NP_041005	HTLV2_tax2	11909	MI:0498	prey	MI:0499	unspecified role	MI:0397	two hybrid array	MI:0396	predetermined participant
368b	368	MI:0475	genbank	4932	NP_041005	HTLV2_tax2	11909	MI:0496	bait	MI:0499	unspecified role	MI:0398	two hybrid pooling approach	MI:0078	nucleotide sequence identification
368p	368	MI:0475	genbank	4932	BC058938.1	LZTS2	9606	MI:0498	prey	MI:0499	unspecified role	MI:0398	two hybrid pooling approach	MI:0078	nucleotide sequence identification
369b	369	MI:0475	genbank	4932	NP_041005	HTLV2_tax2	11909	MI:0496	bait	MI:0499	unspecified role	MI:0397	two hybrid array	MI:0396	predetermined participant
369p	369	MI:0475	genbank	4932	BC058938.1	LZTS2	9606	MI:0498	prey	MI:0499	unspecified role	MI:0397	two hybrid array	MI:0396	predetermined participant
36b	36	MI:0475	genbank	4932	NP_057863	HTLV1_rex	11908	MI:0496	bait	MI:0499	unspecified role	MI:0231	mammalian protein protein interaction trap	MI:0396	predetermined participant
36p	36	MI:0475	genbank	4932	BC057775.1	FLJ25439	9606	MI:0498	prey	MI:0499	unspecified role	MI:0231	mammalian protein protein interaction trap	MI:0396	predetermined participant
370b	370	MI:0475	genbank	4932	BC058938.1	LZTS2	9606	MI:0496	bait	MI:0499	unspecified role	MI:0398	two hybrid pooling approach	MI:0078	nucleotide sequence identification
370p	370	MI:0475	genbank	4932	NP_041005	HTLV2_tax2	11909	MI:0498	prey	MI:0499	unspecified role	MI:0398	two hybrid pooling approach	MI:0078	nucleotide sequence identification
371b	371	MI:0475	genbank	4932	BC058938.1	LZTS2	9606	MI:0496	bait	MI:0499	unspecified role	MI:0397	two hybrid array	MI:0396	predetermined participant
371p	371	MI:0475	genbank	4932	NP_041005	HTLV2_tax2	11909	MI:0498	prey	MI:0499	unspecified role	MI:0397	two hybrid array	MI:0396	predetermined participant
372b	372	MI:0475	genbank	4932	NP_041005	HTLV2_tax2	11909	MI:0496	bait	MI:0499	unspecified role	MI:0231	mammalian protein protein interaction trap	MI:0396	predetermined participant
372p	372	MI:0475	genbank	4932	BC058938.1	LZTS2	9606	MI:0498	prey	MI:0499	unspecified role	MI:0231	mammalian protein protein interaction trap	MI:0396	predetermined participant
373b	373	MI:0475	genbank	4932	BC004524.2	MGC4266	9606	MI:0496	bait	MI:0499	unspecified role	MI:0398	two hybrid pooling approach	MI:0078	nucleotide sequence identification
373p	373	MI:0475	genbank	4932	NP_041005	HTLV2_tax2	11909	MI:0498	prey	MI:0499	unspecified role	MI:0398	two hybrid pooling approach	MI:0078	nucleotide sequence identification
374b	374	MI:0475	genbank	4932	BC004524.2	MGC4266	9606	MI:0496	bait	MI:0499	unspecified role	MI:0397	two hybrid array	MI:0396	predetermined participant
374p	374	MI:0475	genbank	4932	NP_041005	HTLV2_tax2	11909	MI:0498	prey	MI:0499	unspecified role	MI:0397	two hybrid array	MI:0396	predetermined participant
375b	375	MI:0475	genbank	4932	NP_041005	HTLV2_tax2	11909	MI:0496	bait	MI:0499	unspecified role	MI:0398	two hybrid pooling approach	MI:0078	nucleotide sequence identification
375p	375	MI:0475	genbank	4932	BC014928.1	MINA	9606	MI:0498	prey	MI:0499	unspecified role	MI:0398	two hybrid pooling approach	MI:0078	nucleotide sequence identification
376b	376	MI:0475	genbank	4932	NP_041005	HTLV2_tax2	11909	MI:0496	bait	MI:0499	unspecified role	MI:0397	two hybrid array	MI:0396	predetermined participant
376p	376	MI:0475	genbank	4932	BC014928.1	MINA	9606	MI:0498	prey	MI:0499	unspecified role	MI:0397	two hybrid array	MI:0396	predetermined participant
377b	377	MI:0475	genbank	4932	NP_041005	HTLV2_tax2	11909	MI:0496	bait	MI:0499	unspecified role	MI:0398	two hybrid pooling approach	MI:0078	nucleotide sequence identification
377p	377	MI:0475	genbank	4932	BC007637.1	C1orf94	9606	MI:0498	prey	MI:0499	unspecified role	MI:0398	two hybrid pooling approach	MI:0078	nucleotide sequence identification
378b	378	MI:0475	genbank	4932	NP_041005	HTLV2_tax2	11909	MI:0496	bait	MI:0499	unspecified role	MI:0397	two hybrid array	MI:0396	predetermined participant
378p	378	MI:0475	genbank	4932	BC007637.1	C1orf94	9606	MI:0498	prey	MI:0499	unspecified role	MI:0397	two hybrid array	MI:0396	predetermined participant
379b	379	MI:0475	genbank	4932	BC000682.2	DGCR6L	9606	MI:0496	bait	MI:0499	unspecified role	MI:0398	two hybrid pooling approach	MI:0078	nucleotide sequence identification
379p	379	MI:0475	genbank	4932	NP_041005	HTLV2_tax2	11909	MI:0498	prey	MI:0499	unspecified role	MI:0398	two hybrid pooling approach	MI:0078	nucleotide sequence identification
37b	37	MI:0475	genbank	4932	NP_057863	HTLV1_rex	11908	MI:0496	bait	MI:0499	unspecified role	MI:0398	two hybrid pooling approach	MI:0078	nucleotide sequence identification
37p	37	MI:0475	genbank	4932	BC014844.1	DVL2	9606	MI:0498	prey	MI:0499	unspecified role	MI:0398	two hybrid pooling approach	MI:0078	nucleotide sequence identification
380b	380	MI:0475	genbank	4932	BC000682.2	DGCR6L	9606	MI:0496	bait	MI:0499	unspecified role	MI:0397	two hybrid array	MI:0396	predetermined participant
380p	380	MI:0475	genbank	4932	NP_041005	HTLV2_tax2	11909	MI:0498	prey	MI:0499	unspecified role	MI:0397	two hybrid array	MI:0396	predetermined participant
381b	381	MI:0475	genbank	4932	NP_041005	HTLV2_tax2	11909	MI:0496	bait	MI:0499	unspecified role	MI:0398	two hybrid pooling approach	MI:0078	nucleotide sequence identification
381p	381	MI:0475	genbank	4932	BC082238.1	BHLHB2	9606	MI:0498	prey	MI:0499	unspecified role	MI:0398	two hybrid pooling approach	MI:0078	nucleotide sequence identification
382b	382	MI:0475	genbank	4932	NP_041005	HTLV2_tax2	11909	MI:0496	bait	MI:0499	unspecified role	MI:0397	two hybrid array	MI:0396	predetermined participant
382p	382	MI:0475	genbank	4932	BC082238.1	BHLHB2	9606	MI:0498	prey	MI:0499	unspecified role	MI:0397	two hybrid array	MI:0396	predetermined participant
383b	383	MI:0475	genbank	4932	BC017713.1	CDC23	9606	MI:0496	bait	MI:0499	unspecified role	MI:0398	two hybrid pooling approach	MI:0078	nucleotide sequence identification
383p	383	MI:0475	genbank	4932	NP_041005	HTLV2_tax2	11909	MI:0498	prey	MI:0499	unspecified role	MI:0398	two hybrid pooling approach	MI:0078	nucleotide sequence identification
384b	384	MI:0475	genbank	4932	BC017713.1	CDC23	9606	MI:0496	bait	MI:0499	unspecified role	MI:0397	two hybrid array	MI:0396	predetermined participant
384p	384	MI:0475	genbank	4932	NP_041005	HTLV2_tax2	11909	MI:0498	prey	MI:0499	unspecified role	MI:0397	two hybrid array	MI:0396	predetermined participant
385b	385	MI:0475	genbank	4932	BC022064.2	FATE1	9606	MI:0496	bait	MI:0499	unspecified role	MI:0398	two hybrid pooling approach	MI:0078	nucleotide sequence identification
385p	385	MI:0475	genbank	4932	NP_041005	HTLV2_tax2	11909	MI:0498	prey	MI:0499	unspecified role	MI:0398	two hybrid pooling approach	MI:0078	nucleotide sequence identification
386b	386	MI:0475	genbank	4932	BC022064.2	FATE1	9606	MI:0496	bait	MI:0499	unspecified role	MI:0397	two hybrid array	MI:0396	predetermined participant
386p	386	MI:0475	genbank	4932	NP_041005	HTLV2_tax2	11909	MI:0498	prey	MI:0499	unspecified role	MI:0397	two hybrid array	MI:0396	predetermined participant
387b	387	MI:0475	genbank	4932	BC069200.1	GADD45GIP1	9606	MI:0496	bait	MI:0499	unspecified role	MI:0398	two hybrid pooling approach	MI:0078	nucleotide sequence identification
387p	387	MI:0475	genbank	4932	NP_041005	HTLV2_tax2	11909	MI:0498	prey	MI:0499	unspecified role	MI:0398	two hybrid pooling approach	MI:0078	nucleotide sequence identification
388b	388	MI:0475	genbank	4932	BC069200.1	GADD45GIP1	9606	MI:0496	bait	MI:0499	unspecified role	MI:0397	two hybrid array	MI:0396	predetermined participant
388p	388	MI:0475	genbank	4932	NP_041005	HTLV2_tax2	11909	MI:0498	prey	MI:0499	unspecified role	MI:0397	two hybrid array	MI:0396	predetermined participant
389b	389	MI:0475	genbank	4932	NP_041005	HTLV2_tax2	11909	MI:0496	bait	MI:0499	unspecified role	MI:0398	two hybrid pooling approach	MI:0078	nucleotide sequence identification
389p	389	MI:0475	genbank	4932	BC003565.1	HGS	9606	MI:0498	prey	MI:0499	unspecified role	MI:0398	two hybrid pooling approach	MI:0078	nucleotide sequence identification
38b	38	MI:0475	genbank	4932	NP_057863	HTLV1_rex	11908	MI:0496	bait	MI:0499	unspecified role	MI:0397	two hybrid array	MI:0396	predetermined participant
38p	38	MI:0475	genbank	4932	BC014844.1	DVL2	9606	MI:0498	prey	MI:0499	unspecified role	MI:0397	two hybrid array	MI:0396	predetermined participant
390b	390	MI:0475	genbank	4932	NP_041005	HTLV2_tax2	11909	MI:0496	bait	MI:0499	unspecified role	MI:0397	two hybrid array	MI:0396	predetermined participant
390p	390	MI:0475	genbank	4932	BC003565.1	HGS	9606	MI:0498	prey	MI:0499	unspecified role	MI:0397	two hybrid array	MI:0396	predetermined participant
391b	391	MI:0475	genbank	4932	BC003565.1	HGS	9606	MI:0496	bait	MI:0499	unspecified role	MI:0398	two hybrid pooling approach	MI:0078	nucleotide sequence identification
391p	391	MI:0475	genbank	4932	NP_041005	HTLV2_tax2	11909	MI:0498	prey	MI:0499	unspecified role	MI:0398	two hybrid pooling approach	MI:0078	nucleotide sequence identification
392b	392	MI:0475	genbank	4932	BC003565.1	HGS	9606	MI:0496	bait	MI:0499	unspecified role	MI:0397	two hybrid array	MI:0396	predetermined participant
392p	392	MI:0475	genbank	4932	NP_041005	HTLV2_tax2	11909	MI:0498	prey	MI:0499	unspecified role	MI:0397	two hybrid array	MI:0396	predetermined participant
393b	393	MI:0475	genbank	4932	BC018705.1	AP4M1	9606	MI:0496	bait	MI:0499	unspecified role	MI:0398	two hybrid pooling approach	MI:0078	nucleotide sequence identification
393p	393	MI:0475	genbank	4932	NP_041005	HTLV2_tax2	11909	MI:0498	prey	MI:0499	unspecified role	MI:0398	two hybrid pooling approach	MI:0078	nucleotide sequence identification
394b	394	MI:0475	genbank	4932	BC018705.1	AP4M1	9606	MI:0496	bait	MI:0499	unspecified role	MI:0397	two hybrid array	MI:0396	predetermined participant
394p	394	MI:0475	genbank	4932	NP_041005	HTLV2_tax2	11909	MI:0498	prey	MI:0499	unspecified role	MI:0397	two hybrid array	MI:0396	predetermined participant
395b	395	MI:0475	genbank	4932	BC029836.1	PSMF1	9606	MI:0496	bait	MI:0499	unspecified role	MI:0398	two hybrid pooling approach	MI:0078	nucleotide sequence identification
395p	395	MI:0475	genbank	4932	NP_041005	HTLV2_tax2	11909	MI:0498	prey	MI:0499	unspecified role	MI:0398	two hybrid pooling approach	MI:0078	nucleotide sequence identification
396b	396	MI:0475	genbank	4932	BC029836.1	PSMF1	9606	MI:0496	bait	MI:0499	unspecified role	MI:0397	two hybrid array	MI:0396	predetermined participant
396p	396	MI:0475	genbank	4932	NP_041005	HTLV2_tax2	11909	MI:0498	prey	MI:0499	unspecified role	MI:0397	two hybrid array	MI:0396	predetermined participant
397b	397	MI:0475	genbank	4932	BC051907.1	FXR2	9606	MI:0496	bait	MI:0499	unspecified role	MI:0398	two hybrid pooling approach	MI:0078	nucleotide sequence identification
397p	397	MI:0475	genbank	4932	NP_041005	HTLV2_tax2	11909	MI:0498	prey	MI:0499	unspecified role	MI:0398	two hybrid pooling approach	MI:0078	nucleotide sequence identification
398b	398	MI:0475	genbank	4932	BC051907.1	FXR2	9606	MI:0496	bait	MI:0499	unspecified role	MI:0397	two hybrid array	MI:0396	predetermined participant
398p	398	MI:0475	genbank	4932	NP_041005	HTLV2_tax2	11909	MI:0498	prey	MI:0499	unspecified role	MI:0397	two hybrid array	MI:0396	predetermined participant
39b	39	MI:0475	genbank	4932	NP_057863	HTLV1_rex	11908	MI:0496	bait	MI:0499	unspecified role	MI:0398	two hybrid pooling approach	MI:0078	nucleotide sequence identification
39p	39	MI:0475	genbank	4932	BC036755.2	LNX2	9606	MI:0498	prey	MI:0499	unspecified role	MI:0398	two hybrid pooling approach	MI:0078	nucleotide sequence identification
3b	3	MI:0475	genbank	4932	BC031622.1	TSC22D4	9606	MI:0496	bait	MI:0499	unspecified role	MI:0398	two hybrid pooling approach	MI:0078	nucleotide sequence identification
3p	3	MI:0475	genbank	4932	NP_057865	HTLV1_env	11908	MI:0498	prey	MI:0499	unspecified role	MI:0398	two hybrid pooling approach	MI:0078	nucleotide sequence identification
40b	40	MI:0475	genbank	4932	NP_057863	HTLV1_rex	11908	MI:0496	bait	MI:0499	unspecified role	MI:0397	two hybrid array	MI:0396	predetermined participant
40p	40	MI:0475	genbank	4932	BC036755.2	LNX2	9606	MI:0498	prey	MI:0499	unspecified role	MI:0397	two hybrid array	MI:0396	predetermined participant
41b	41	MI:0475	genbank	4932	BC036755.2	LNX2	9606	MI:0496	bait	MI:0499	unspecified role	MI:0398	two hybrid pooling approach	MI:0078	nucleotide sequence identification
41p	41	MI:0475	genbank	4932	NP_057863	HTLV1_rex	11908	MI:0498	prey	MI:0499	unspecified role	MI:0398	two hybrid pooling approach	MI:0078	nucleotide sequence identification
42b	42	MI:0475	genbank	4932	BC036755.2	LNX2	9606	MI:0496	bait	MI:0499	unspecified role	MI:0397	two hybrid array	MI:0396	predetermined participant
42p	42	MI:0475	genbank	4932	NP_057863	HTLV1_rex	11908	MI:0498	prey	MI:0499	unspecified role	MI:0397	two hybrid array	MI:0396	predetermined participant
43b	43	MI:0475	genbank	4932	NP_057863	HTLV1_rex	11908	MI:0496	bait	MI:0499	unspecified role	MI:0398	two hybrid pooling approach	MI:0078	nucleotide sequence identification
43p	43	MI:0475	genbank	4932	BC050717.2	NUP62	9606	MI:0498	prey	MI:0499	unspecified role	MI:0398	two hybrid pooling approach	MI:0078	nucleotide sequence identification
44b	44	MI:0475	genbank	4932	NP_057863	HTLV1_rex	11908	MI:0496	bait	MI:0499	unspecified role	MI:0397	two hybrid array	MI:0396	predetermined participant
44p	44	MI:0475	genbank	4932	BC050717.2	NUP62	9606	MI:0498	prey	MI:0499	unspecified role	MI:0397	two hybrid array	MI:0396	predetermined participant
45b	45	MI:0475	genbank	4932	BC003024.1	RIBC2	9606	MI:0496	bait	MI:0499	unspecified role	MI:0398	two hybrid pooling approach	MI:0078	nucleotide sequence identification
45p	45	MI:0475	genbank	4932	NP_057863	HTLV1_rex	11908	MI:0498	prey	MI:0499	unspecified role	MI:0398	two hybrid pooling approach	MI:0078	nucleotide sequence identification
46b	46	MI:0475	genbank	4932	BC003024.1	RIBC2	9606	MI:0496	bait	MI:0499	unspecified role	MI:0397	two hybrid array	MI:0396	predetermined participant
46p	46	MI:0475	genbank	4932	NP_057863	HTLV1_rex	11908	MI:0498	prey	MI:0499	unspecified role	MI:0397	two hybrid array	MI:0396	predetermined participant
47b	47	MI:0475	genbank	4932	NP_057863	HTLV1_rex	11908	MI:0496	bait	MI:0499	unspecified role	MI:0398	two hybrid pooling approach	MI:0078	nucleotide sequence identification
47p	47	MI:0475	genbank	4932	BC065723.1	LOC391257	9606	MI:0498	prey	MI:0499	unspecified role	MI:0398	two hybrid pooling approach	MI:0078	nucleotide sequence identification
48b	48	MI:0475	genbank	4932	NP_057863	HTLV1_rex	11908	MI:0496	bait	MI:0499	unspecified role	MI:0397	two hybrid array	MI:0396	predetermined participant
48p	48	MI:0475	genbank	4932	BC065723.1	LOC391257	9606	MI:0498	prey	MI:0499	unspecified role	MI:0397	two hybrid array	MI:0396	predetermined participant
49b	49	MI:0475	genbank	4932	BC000244.1	SPG21	9606	MI:0496	bait	MI:0499	unspecified role	MI:0398	two hybrid pooling approach	MI:0078	nucleotide sequence identification
49p	49	MI:0475	genbank	4932	NP_057863	HTLV1_rex	11908	MI:0498	prey	MI:0499	unspecified role	MI:0398	two hybrid pooling approach	MI:0078	nucleotide sequence identification
4b	4	MI:0475	genbank	4932	BC031622.1	TSC22D4	9606	MI:0496	bait	MI:0499	unspecified role	MI:0397	two hybrid array	MI:0396	predetermined participant
4p	4	MI:0475	genbank	4932	NP_057865	HTLV1_env	11908	MI:0498	prey	MI:0499	unspecified role	MI:0397	two hybrid array	MI:0396	predetermined participant
50b	50	MI:0475	genbank	4932	BC000244.1	SPG21	9606	MI:0496	bait	MI:0499	unspecified role	MI:0397	two hybrid array	MI:0396	predetermined participant
50p	50	MI:0475	genbank	4932	NP_057863	HTLV1_rex	11908	MI:0498	prey	MI:0499	unspecified role	MI:0397	two hybrid array	MI:0396	predetermined participant
51b	51	MI:0475	genbank	4932	NP_057863	HTLV1_rex	11908	MI:0496	bait	MI:0499	unspecified role	MI:0398	two hybrid pooling approach	MI:0078	nucleotide sequence identification
51p	51	MI:0475	genbank	4932	BC008947.2	C10orf3	9606	MI:0498	prey	MI:0499	unspecified role	MI:0398	two hybrid pooling approach	MI:0078	nucleotide sequence identification
52b	52	MI:0475	genbank	4932	NP_057863	HTLV1_rex	11908	MI:0496	bait	MI:0499	unspecified role	MI:0397	two hybrid array	MI:0396	predetermined participant
52p	52	MI:0475	genbank	4932	BC008947.2	C10orf3	9606	MI:0498	prey	MI:0499	unspecified role	MI:0397	two hybrid array	MI:0396	predetermined participant
53b	53	MI:0475	genbank	4932	BC007654.2	NIF3L1	9606	MI:0496	bait	MI:0499	unspecified role	MI:0398	two hybrid pooling approach	MI:0078	nucleotide sequence identification
53p	53	MI:0475	genbank	4932	NP_057863	HTLV1_rex	11908	MI:0498	prey	MI:0499	unspecified role	MI:0398	two hybrid pooling approach	MI:0078	nucleotide sequence identification
54b	54	MI:0475	genbank	4932	BC007654.2	NIF3L1	9606	MI:0496	bait	MI:0499	unspecified role	MI:0397	two hybrid array	MI:0396	predetermined participant
54p	54	MI:0475	genbank	4932	NP_057863	HTLV1_rex	11908	MI:0498	prey	MI:0499	unspecified role	MI:0397	two hybrid array	MI:0396	predetermined participant
55b	55	MI:0475	genbank	4932	NP_057863	HTLV1_rex	11908	MI:0496	bait	MI:0499	unspecified role	MI:0398	two hybrid pooling approach	MI:0078	nucleotide sequence identification
55p	55	MI:0475	genbank	4932	BC011562.1	SP100	9606	MI:0498	prey	MI:0499	unspecified role	MI:0398	two hybrid pooling approach	MI:0078	nucleotide sequence identification
56b	56	MI:0475	genbank	4932	NP_057863	HTLV1_rex	11908	MI:0496	bait	MI:0499	unspecified role	MI:0397	two hybrid array	MI:0396	predetermined participant
56p	56	MI:0475	genbank	4932	BC011562.1	SP100	9606	MI:0498	prey	MI:0499	unspecified role	MI:0397	two hybrid array	MI:0396	predetermined participant
57b	57	MI:0475	genbank	4932	NP_057863	HTLV1_rex	11908	MI:0496	bait	MI:0499	unspecified role	MI:0398	two hybrid pooling approach	MI:0078	nucleotide sequence identification
57p	57	MI:0475	genbank	4932	BC000427.2	UBE2I	9606	MI:0498	prey	MI:0499	unspecified role	MI:0398	two hybrid pooling approach	MI:0078	nucleotide sequence identification
58b	58	MI:0475	genbank	4932	NP_057863	HTLV1_rex	11908	MI:0496	bait	MI:0499	unspecified role	MI:0397	two hybrid array	MI:0396	predetermined participant
58p	58	MI:0475	genbank	4932	BC000427.2	UBE2I	9606	MI:0498	prey	MI:0499	unspecified role	MI:0397	two hybrid array	MI:0396	predetermined participant
59b	59	MI:0475	genbank	4932	NP_057863	HTLV1_rex	11908	MI:0496	bait	MI:0499	unspecified role	MI:0398	two hybrid pooling approach	MI:0078	nucleotide sequence identification
59p	59	MI:0475	genbank	4932	BC022434.1	ZCCHC7	9606	MI:0498	prey	MI:0499	unspecified role	MI:0398	two hybrid pooling approach	MI:0078	nucleotide sequence identification
5b	5	MI:0475	genbank	4932	BC001659.2	RNPS1	9606	MI:0496	bait	MI:0499	unspecified role	MI:0398	two hybrid pooling approach	MI:0078	nucleotide sequence identification
5p	5	MI:0481	refseq	4932	ABB89742	HTLV1_hbz	11908	MI:0498	prey	MI:0499	unspecified role	MI:0398	two hybrid pooling approach	MI:0078	nucleotide sequence identification
60b	60	MI:0475	genbank	4932	NP_057863	HTLV1_rex	11908	MI:0496	bait	MI:0499	unspecified role	MI:0397	two hybrid array	MI:0396	predetermined participant
60p	60	MI:0475	genbank	4932	BC022434.1	ZCCHC7	9606	MI:0498	prey	MI:0499	unspecified role	MI:0397	two hybrid array	MI:0396	predetermined participant
61b	61	MI:0475	genbank	4932	NP_057863	HTLV1_rex	11908	MI:0496	bait	MI:0499	unspecified role	MI:0398	two hybrid pooling approach	MI:0078	nucleotide sequence identification
61p	61	MI:0475	genbank	4932	BC058938.1	LZTS2	9606	MI:0498	prey	MI:0499	unspecified role	MI:0398	two hybrid pooling approach	MI:0078	nucleotide sequence identification
62b	62	MI:0475	genbank	4932	NP_057863	HTLV1_rex	11908	MI:0496	bait	MI:0499	unspecified role	MI:0397	two hybrid array	MI:0396	predetermined participant
62p	62	MI:0475	genbank	4932	BC058938.1	LZTS2	9606	MI:0498	prey	MI:0499	unspecified role	MI:0397	two hybrid array	MI:0396	predetermined participant
63b	63	MI:0475	genbank	4932	BC058938.1	LZTS2	9606	MI:0496	bait	MI:0499	unspecified role	MI:0398	two hybrid pooling approach	MI:0078	nucleotide sequence identification
63p	63	MI:0475	genbank	4932	NP_057863	HTLV1_rex	11908	MI:0498	prey	MI:0499	unspecified role	MI:0398	two hybrid pooling approach	MI:0078	nucleotide sequence identification
64b	64	MI:0475	genbank	4932	BC058938.1	LZTS2	9606	MI:0496	bait	MI:0499	unspecified role	MI:0397	two hybrid array	MI:0396	predetermined participant
64p	64	MI:0475	genbank	4932	NP_057863	HTLV1_rex	11908	MI:0498	prey	MI:0499	unspecified role	MI:0397	two hybrid array	MI:0396	predetermined participant
65b	65	MI:0475	genbank	4932	NP_057863	HTLV1_rex	11908	MI:0496	bait	MI:0499	unspecified role	MI:0398	two hybrid pooling approach	MI:0078	nucleotide sequence identification
65p	65	MI:0475	genbank	4932	BC082238.1	BHLHB2	9606	MI:0498	prey	MI:0499	unspecified role	MI:0398	two hybrid pooling approach	MI:0078	nucleotide sequence identification
66b	66	MI:0475	genbank	4932	NP_057863	HTLV1_rex	11908	MI:0496	bait	MI:0499	unspecified role	MI:0397	two hybrid array	MI:0396	predetermined participant
66p	66	MI:0475	genbank	4932	BC082238.1	BHLHB2	9606	MI:0498	prey	MI:0499	unspecified role	MI:0397	two hybrid array	MI:0396	predetermined participant
67b	67	MI:0475	genbank	4932	NP_057863	HTLV1_rex	11908	MI:0496	bait	MI:0499	unspecified role	MI:0231	mammalian protein protein interaction trap	MI:0396	predetermined participant
67p	67	MI:0475	genbank	4932	BC082238.1	BHLHB2	9606	MI:0498	prey	MI:0499	unspecified role	MI:0231	mammalian protein protein interaction trap	MI:0396	predetermined participant
68b	68	MI:0475	genbank	4932	NP_057863	HTLV1_rex	11908	MI:0496	bait	MI:0499	unspecified role	MI:0398	two hybrid pooling approach	MI:0078	nucleotide sequence identification
68p	68	MI:0475	genbank	4932	BC015190.1	PIAS2	9606	MI:0498	prey	MI:0499	unspecified role	MI:0398	two hybrid pooling approach	MI:0078	nucleotide sequence identification
69b	69	MI:0475	genbank	4932	NP_057863	HTLV1_rex	11908	MI:0496	bait	MI:0499	unspecified role	MI:0397	two hybrid array	MI:0396	predetermined participant
69p	69	MI:0475	genbank	4932	BC015190.1	PIAS2	9606	MI:0498	prey	MI:0499	unspecified role	MI:0397	two hybrid array	MI:0396	predetermined participant
6b	6	MI:0475	genbank	4932	BC001659.2	RNPS1	9606	MI:0496	bait	MI:0499	unspecified role	MI:0397	two hybrid array	MI:0396	predetermined participant
6p	6	MI:0481	refseq	4932	ABB89742	HTLV1_hbz	11908	MI:0498	prey	MI:0499	unspecified role	MI:0397	two hybrid array	MI:0396	predetermined participant
70b	70	MI:0475	genbank	4932	BC065920.1	CTDSP2	9606	MI:0496	bait	MI:0499	unspecified role	MI:0398	two hybrid pooling approach	MI:0078	nucleotide sequence identification
70p	70	MI:0475	genbank	4932	NP_057864	HTLV1_tax	11908	MI:0498	prey	MI:0499	unspecified role	MI:0398	two hybrid pooling approach	MI:0078	nucleotide sequence identification
71b	71	MI:0475	genbank	4932	BC065920.1	CTDSP2	9606	MI:0496	bait	MI:0499	unspecified role	MI:0397	two hybrid array	MI:0396	predetermined participant
71p	71	MI:0475	genbank	4932	NP_057864	HTLV1_tax	11908	MI:0498	prey	MI:0499	unspecified role	MI:0397	two hybrid array	MI:0396	predetermined participant
72b	72	MI:0475	genbank	4932	NP_057864	HTLV1_tax	11908	MI:0496	bait	MI:0499	unspecified role	MI:0231	mammalian protein protein interaction trap	MI:0396	predetermined participant
72p	72	MI:0475	genbank	4932	BC065920.1	CTDSP2	9606	MI:0498	prey	MI:0499	unspecified role	MI:0231	mammalian protein protein interaction trap	MI:0396	predetermined participant
73b	73	MI:0475	genbank	4932	BC015244.1	MAD2L2	9606	MI:0496	bait	MI:0499	unspecified role	MI:0398	two hybrid pooling approach	MI:0078	nucleotide sequence identification
73p	73	MI:0475	genbank	4932	NP_057864	HTLV1_tax	11908	MI:0498	prey	MI:0499	unspecified role	MI:0398	two hybrid pooling approach	MI:0078	nucleotide sequence identification
74b	74	MI:0475	genbank	4932	BC015244.1	MAD2L2	9606	MI:0496	bait	MI:0499	unspecified role	MI:0397	two hybrid array	MI:0396	predetermined participant
74p	74	MI:0475	genbank	4932	NP_057864	HTLV1_tax	11908	MI:0498	prey	MI:0499	unspecified role	MI:0397	two hybrid array	MI:0396	predetermined participant
75b	75	MI:0475	genbank	4932	BC012198.1	C1orf59	9606	MI:0496	bait	MI:0499	unspecified role	MI:0398	two hybrid pooling approach	MI:0078	nucleotide sequence identification
75p	75	MI:0475	genbank	4932	NP_057864	HTLV1_tax	11908	MI:0498	prey	MI:0499	unspecified role	MI:0398	two hybrid pooling approach	MI:0078	nucleotide sequence identification
76b	76	MI:0475	genbank	4932	BC012198.1	C1orf59	9606	MI:0496	bait	MI:0499	unspecified role	MI:0397	two hybrid array	MI:0396	predetermined participant
76p	76	MI:0475	genbank	4932	NP_057864	HTLV1_tax	11908	MI:0498	prey	MI:0499	unspecified role	MI:0397	two hybrid array	MI:0396	predetermined participant
77b	77	MI:0475	genbank	4932	NP_057864	HTLV1_tax	11908	MI:0496	bait	MI:0499	unspecified role	MI:0231	mammalian protein protein interaction trap	MI:0396	predetermined participant
77p	77	MI:0475	genbank	4932	BC012198.1	C1orf59	9606	MI:0498	prey	MI:0499	unspecified role	MI:0231	mammalian protein protein interaction trap	MI:0396	predetermined participant
78b	78	MI:0475	genbank	4932	BC021178.2	C20orf141	9606	MI:0496	bait	MI:0499	unspecified role	MI:0398	two hybrid pooling approach	MI:0078	nucleotide sequence identification
78p	78	MI:0475	genbank	4932	NP_057864	HTLV1_tax	11908	MI:0498	prey	MI:0499	unspecified role	MI:0398	two hybrid pooling approach	MI:0078	nucleotide sequence identification
79b	79	MI:0475	genbank	4932	BC021178.2	C20orf141	9606	MI:0496	bait	MI:0499	unspecified role	MI:0397	two hybrid array	MI:0396	predetermined participant
79p	79	MI:0475	genbank	4932	NP_057864	HTLV1_tax	11908	MI:0498	prey	MI:0499	unspecified role	MI:0397	two hybrid array	MI:0396	predetermined participant
7b	7	MI:0481	refseq	4932	ABB89742	HTLV1_hbz	11908	MI:0496	bait	MI:0499	unspecified role	MI:0398	two hybrid pooling approach	MI:0078	nucleotide sequence identification
7p	7	MI:0475	genbank	4932	BC009624.1	MLLT11	9606	MI:0498	prey	MI:0499	unspecified role	MI:0398	two hybrid pooling approach	MI:0078	nucleotide sequence identification
80b	80	MI:0475	genbank	4932	NP_057864	HTLV1_tax	11908	MI:0496	bait	MI:0499	unspecified role	MI:0398	two hybrid pooling approach	MI:0078	nucleotide sequence identification
80p	80	MI:0475	genbank	4932	BC016664.1	CRX	9606	MI:0498	prey	MI:0499	unspecified role	MI:0398	two hybrid pooling approach	MI:0078	nucleotide sequence identification
81b	81	MI:0475	genbank	4932	NP_057864	HTLV1_tax	11908	MI:0496	bait	MI:0499	unspecified role	MI:0397	two hybrid array	MI:0396	predetermined participant
81p	81	MI:0475	genbank	4932	BC016664.1	CRX	9606	MI:0498	prey	MI:0499	unspecified role	MI:0397	two hybrid array	MI:0396	predetermined participant
82b	82	MI:0475	genbank	4932	BC033868.1	CCDC24	9606	MI:0496	bait	MI:0499	unspecified role	MI:0398	two hybrid pooling approach	MI:0078	nucleotide sequence identification
82p	82	MI:0475	genbank	4932	NP_057864	HTLV1_tax	11908	MI:0498	prey	MI:0499	unspecified role	MI:0398	two hybrid pooling approach	MI:0078	nucleotide sequence identification
83b	83	MI:0475	genbank	4932	BC033868.1	CCDC24	9606	MI:0496	bait	MI:0499	unspecified role	MI:0397	two hybrid array	MI:0396	predetermined participant
83p	83	MI:0475	genbank	4932	NP_057864	HTLV1_tax	11908	MI:0498	prey	MI:0499	unspecified role	MI:0397	two hybrid array	MI:0396	predetermined participant
84b	84	MI:0475	genbank	4932	BC057775.1	FLJ25439	9606	MI:0496	bait	MI:0499	unspecified role	MI:0398	two hybrid pooling approach	MI:0078	nucleotide sequence identification
84p	84	MI:0475	genbank	4932	NP_057864	HTLV1_tax	11908	MI:0498	prey	MI:0499	unspecified role	MI:0398	two hybrid pooling approach	MI:0078	nucleotide sequence identification
85b	85	MI:0475	genbank	4932	BC057775.1	FLJ25439	9606	MI:0496	bait	MI:0499	unspecified role	MI:0397	two hybrid array	MI:0396	predetermined participant
85p	85	MI:0475	genbank	4932	NP_057864	HTLV1_tax	11908	MI:0498	prey	MI:0499	unspecified role	MI:0397	two hybrid array	MI:0396	predetermined participant
86b	86	MI:0475	genbank	4932	NP_057864	HTLV1_tax	11908	MI:0496	bait	MI:0499	unspecified role	MI:0231	mammalian protein protein interaction trap	MI:0396	predetermined participant
86p	86	MI:0475	genbank	4932	BC057775.1	FLJ25439	9606	MI:0498	prey	MI:0499	unspecified role	MI:0231	mammalian protein protein interaction trap	MI:0396	predetermined participant
87b	87	MI:0475	genbank	4932	BC066644.1	KIAA1949	9606	MI:0496	bait	MI:0499	unspecified role	MI:0398	two hybrid pooling approach	MI:0078	nucleotide sequence identification
87p	87	MI:0475	genbank	4932	NP_057864	HTLV1_tax	11908	MI:0498	prey	MI:0499	unspecified role	MI:0398	two hybrid pooling approach	MI:0078	nucleotide sequence identification
88b	88	MI:0475	genbank	4932	BC066644.1	KIAA1949	9606	MI:0496	bait	MI:0499	unspecified role	MI:0397	two hybrid array	MI:0396	predetermined participant
88p	88	MI:0475	genbank	4932	NP_057864	HTLV1_tax	11908	MI:0498	prey	MI:0499	unspecified role	MI:0397	two hybrid array	MI:0396	predetermined participant
89b	89	MI:0475	genbank	4932	BC007242.1	ETV4	9606	MI:0496	bait	MI:0499	unspecified role	MI:0398	two hybrid pooling approach	MI:0078	nucleotide sequence identification
89p	89	MI:0475	genbank	4932	NP_057864	HTLV1_tax	11908	MI:0498	prey	MI:0499	unspecified role	MI:0398	two hybrid pooling approach	MI:0078	nucleotide sequence identification
8b	8	MI:0481	refseq	4932	ABB89742	HTLV1_hbz	11908	MI:0496	bait	MI:0499	unspecified role	MI:0397	two hybrid array	MI:0396	predetermined participant
8p	8	MI:0475	genbank	4932	BC009624.1	MLLT11	9606	MI:0498	prey	MI:0499	unspecified role	MI:0397	two hybrid array	MI:0396	predetermined participant
90b	90	MI:0475	genbank	4932	BC007242.1	ETV4	9606	MI:0496	bait	MI:0499	unspecified role	MI:0397	two hybrid array	MI:0396	predetermined participant
90p	90	MI:0475	genbank	4932	NP_057864	HTLV1_tax	11908	MI:0498	prey	MI:0499	unspecified role	MI:0397	two hybrid array	MI:0396	predetermined participant
91b	91	MI:0475	genbank	4932	NP_057864	HTLV1_tax	11908	MI:0496	bait	MI:0499	unspecified role	MI:0231	mammalian protein protein interaction trap	MI:0396	predetermined participant
91p	91	MI:0475	genbank	4932	BC007242.1	ETV4	9606	MI:0498	prey	MI:0499	unspecified role	MI:0231	mammalian protein protein interaction trap	MI:0396	predetermined participant
92b	92	MI:0475	genbank	4932	BC072442.1	EWSR1	9606	MI:0496	bait	MI:0499	unspecified role	MI:0398	two hybrid pooling approach	MI:0078	nucleotide sequence identification
92p	92	MI:0475	genbank	4932	NP_057864	HTLV1_tax	11908	MI:0498	prey	MI:0499	unspecified role	MI:0398	two hybrid pooling approach	MI:0078	nucleotide sequence identification
93b	93	MI:0475	genbank	4932	BC072442.1	EWSR1	9606	MI:0496	bait	MI:0499	unspecified role	MI:0397	two hybrid array	MI:0396	predetermined participant
93p	93	MI:0475	genbank	4932	NP_057864	HTLV1_tax	11908	MI:0498	prey	MI:0499	unspecified role	MI:0397	two hybrid array	MI:0396	predetermined participant
94b	94	MI:0475	genbank	4932	BC000032.2	FANCG	9606	MI:0496	bait	MI:0499	unspecified role	MI:0398	two hybrid pooling approach	MI:0078	nucleotide sequence identification
94p	94	MI:0475	genbank	4932	NP_057864	HTLV1_tax	11908	MI:0498	prey	MI:0499	unspecified role	MI:0398	two hybrid pooling approach	MI:0078	nucleotide sequence identification
95b	95	MI:0475	genbank	4932	BC000032.2	FANCG	9606	MI:0496	bait	MI:0499	unspecified role	MI:0397	two hybrid array	MI:0396	predetermined participant
95p	95	MI:0475	genbank	4932	NP_057864	HTLV1_tax	11908	MI:0498	prey	MI:0499	unspecified role	MI:0397	two hybrid array	MI:0396	predetermined participant
96b	96	MI:0475	genbank	4932	NP_057864	HTLV1_tax	11908	MI:0496	bait	MI:0499	unspecified role	MI:0231	mammalian protein protein interaction trap	MI:0396	predetermined participant
96p	96	MI:0475	genbank	4932	BC000032.2	FANCG	9606	MI:0498	prey	MI:0499	unspecified role	MI:0231	mammalian protein protein interaction trap	MI:0396	predetermined participant
97b	97	MI:0475	genbank	4932	NP_057864	HTLV1_tax	11908	MI:0496	bait	MI:0499	unspecified role	MI:0398	two hybrid pooling approach	MI:0078	nucleotide sequence identification
97p	97	MI:0475	genbank	4932	BC036755.2	LNX2	9606	MI:0498	prey	MI:0499	unspecified role	MI:0398	two hybrid pooling approach	MI:0078	nucleotide sequence identification
98b	98	MI:0475	genbank	4932	NP_057864	HTLV1_tax	11908	MI:0496	bait	MI:0499	unspecified role	MI:0397	two hybrid array	MI:0396	predetermined participant
98p	98	MI:0475	genbank	4932	BC036755.2	LNX2	9606	MI:0498	prey	MI:0499	unspecified role	MI:0397	two hybrid array	MI:0396	predetermined participant
99b	99	MI:0475	genbank	4932	BC036755.2	LNX2	9606	MI:0496	bait	MI:0499	unspecified role	MI:0398	two hybrid pooling approach	MI:0078	nucleotide sequence identification
99p	99	MI:0475	genbank	4932	NP_057864	HTLV1_tax	11908	MI:0498	prey	MI:0499	unspecified role	MI:0398	two hybrid pooling approach	MI:0078	nucleotide sequence identification
9b	9	MI:0475	genbank	4932	BC032640.2	MYST2	9606	MI:0496	bait	MI:0499	unspecified role	MI:0398	two hybrid pooling approach	MI:0078	nucleotide sequence identification
9p	9	MI:0481	refseq	4932	ABB89742	HTLV1_hbz	11908	MI:0498	prey	MI:0499	unspecified role	MI:0398	two hybrid pooling approach	MI:0078	nucleotide sequence identification
